# Supplementary material for: Inferring steady state single-cell gene expression distributions from analysis of mesoscopic samples
Source: Genome Biol. 2006 Dec 14;7(12):R119. doi: 10.1186/gb-2006-7-12-r119 (PMC1794432; doi:10.1186/gb-2006-7-12-r119)
Supplement: Additional data file 1 — AZIP file containing the qRT-PCR data analyzed in this manuscript, the software (as R code) used to perform the analysis and produce the figures presented, and instructions on how to install R and perform the analysis as well as a "README" that explicitly describes each file in the .zip archive. [file gb-2006-7-12-r119-S1.zip]

Archive with 48 entries (41 files):
- stochastic/
- stochastic/Limiting_Dilution_Data/
- stochastic/Limiting_Dilution_Data/singleCellData.csv
- stochastic/README.txt
- stochastic/Rcode/
- stochastic/Rcode/analysis.R
- stochastic/Rcode/fitpoisson.R
- stochastic/Rcode/func.R
- stochastic/Serial_Dilution_Data/
- stochastic/Serial_Dilution_Data/ACTB_CUL_raw.txt
- stochastic/Serial_Dilution_Data/ACTB_RNA_raw.txt
- stochastic/Serial_Dilution_Data/ATP5L_CUL_raw.txt
- stochastic/Serial_Dilution_Data/ATP5L_RNA_raw.txt
- stochastic/Serial_Dilution_Data/Culture Dilution Plate 1 Results.txt
- stochastic/Serial_Dilution_Data/Culture Dilution Plate 2 Results.txt
- stochastic/Serial_Dilution_Data/Culture Dilution Plate 3 Results.txt
- stochastic/Serial_Dilution_Data/DDR1_CUL_raw.txt
- stochastic/Serial_Dilution_Data/DDR1_RNA_raw.txt
- stochastic/Serial_Dilution_Data/GAPDH_CUL_raw.txt
- stochastic/Serial_Dilution_Data/GAPDH_RNA_raw.txt
- stochastic/Serial_Dilution_Data/GNAS_CUL_raw.txt
- stochastic/Serial_Dilution_Data/GNAS_RNA_raw.txt
- stochastic/Serial_Dilution_Data/PIK3_CUL_raw.txt
- stochastic/Serial_Dilution_Data/PIK3_RNA_raw.txt
- stochastic/Serial_Dilution_Data/PNN_CUL_raw.txt
- stochastic/Serial_Dilution_Data/PNN_RNA_raw.txt
- stochastic/Serial_Dilution_Data/POLH_CUL_raw.txt
- stochastic/Serial_Dilution_Data/POLH_RNA_raw.txt
- stochastic/Serial_Dilution_Data/RNA Dilution Plate 1 Results.txt
- stochastic/Serial_Dilution_Data/RNA Dilution Plate 2 Results.txt
- stochastic/Serial_Dilution_Data/RNA Dilution Plate 3 Results.txt
- stochastic/Serial_Dilution_Data/ZCCHC7_CUL_raw.txt
- stochastic/Serial_Dilution_Data/ZCCHC7_RNA_raw.txt
- stochastic/Simulation_Data/
- stochastic/Simulation_Data/1000Replicates/
- stochastic/Simulation_Data/1000Replicates/higres.Rdata
- stochastic/Simulation_Data/1000Replicates/lowres.Rdata
- stochastic/Simulation_Data/1000Replicates/midres.Rdata
- stochastic/Simulation_Data/1000Replicates/xhigres.Rdata
- stochastic/Simulation_Data/1000Replicates/xxhigres.Rdata
- stochastic/Simulation_Data/10Replicates/
- stochastic/Simulation_Data/10Replicates/higres.sd.Rdata
- stochastic/Simulation_Data/10Replicates/lowres.sd.Rdata
- stochastic/Simulation_Data/10Replicates/lowressd.Rdata
- stochastic/Simulation_Data/10Replicates/midres.sd.Rdata
- stochastic/Simulation_Data/10Replicates/xhigres.sd.Rdata
- stochastic/Simulation_Data/10Replicates/xxhigres.sd.Rdata
- stochastic/Supplementary Info.pdf
