# Supplementary material for: Inferring steady state single-cell gene expression distributions from analysis of mesoscopic samples
Source: Genome Biol. 2006 Dec 14;7(12):R119. doi: 10.1186/gb-2006-7-12-r119 (PMC1794432; doi:10.1186/gb-2006-7-12-r119)
Supplement: Additional data file 1 — AZIP file containing the qRT-PCR data analyzed in this manuscript, the software (as R code) used to perform the analysis and produce the figures presented, and instructions on how to install R and perform the analysis as well as a "README" that explicitly describes each file in the .zip archive. [file gb-2006-7-12-r119-S1.zip › stochastic/Limiting_Dilution_Data/singleCellData.csv]

Well	Sample Name	Ct	Quantity
1	One cell, Actin	32.183525	80.608734
2	One cell, Actin	31.439566	3350.4534
3	One cell, Actin	30.764692	98515.92
4	One cell, Actin	31.53232	2105.1692
5	One cell, Actin	31.388954	4317.4277
6	One cell, Actin	31.300268	6732.709
7	One cell, Actin	30.937206	41509.44
8	One cell, Actin	31.208174	10679.985
9	One cell, Actin	32.385666	29.279263
10	One cell, Actin	32.980656	1.4858317
11	One cell, Actin	31.390366	4287.0073
12	One cell, Actin	35.166378	2.61E-05
13	One cell, Actin	30.597343	227838.64
14	One cell, Actin	32.138958	100.77485
15	One cell, Actin	31.742388	734.8816
16	One cell, Actin	31.413076	3825.9526
17	One cell, Actin	32.22995	63.880745
18	One cell, Actin	30.725483	119899.89
19	One cell, Actin	30.797823	83448.8
20	One cell, Actin	30.574665	255253.36
21	One cell, Actin	30.848747	64657.35
22	One cell, Actin	30.692707	141297.06
23	One cell, Actin	32.01798	184.74866
24	One cell, Actin	31.380602	4501.9253
25	One cell, Actin	31.188395	11792.5205
26	One cell, Actin	30.242031	1351210.5
27	One cell, Actin	30.590158	236189.45
28	One cell, Actin	30.818443	75258.234
29	One cell, Actin	30.64956	175392.66
30	One cell, Actin	30.577599	251529.27
31	One cell, Actin	30.409847	582888.44
32	One cell, Actin	30.772707	94638.54
33	One cell, Actin	30.668327	159653.84
34	One cell, Actin	30.945099	39900.11
35	One cell, Actin	30.482391	405268
36	One cell, Actin	30.974197	34487.45
37	One cell, Actin	31.031351	25900.3
38	One cell, Actin	30.93205	42595.574
39	One cell, Actin	30.216337	1536838.9
40	One cell, Actin	31.505146	2412.1965
41	One cell, Actin	30.973763	34562.656
42	One cell, Actin	30.904268	48956.92
43	One cell, Actin	30.403843	600689.2
44	One cell, Actin	30.869968	58135.895
45	One cell, Actin	30.74354	109529.29
46	One cell, Actin	30.557348	278387.47
47	One cell, Actin	32.636345	8.339266
48	One cell, Actin	30.506735	358736.22
49	One cell, Actin	30.506346	359436.44
50	One cell, Actin	30.85238	63490.97
51	One cell, Actin	30.89505	51270.94
52	One cell, Actin	31.432566	3470.0378
53	One cell, Actin	30.595518	229931.77
54	One cell, Actin	31.67915	1008.8163
55	One cell, Actin	30.532206	315759.03
56	One cell, Actin	32.32835	39.01836
57	One cell, Actin	30.353376	773492.06
58	One cell, Actin	30.013092	4254547
59	One cell, Actin	31.883516	362.36572
60	One cell, Actin	30.87196	57558.81
61	One cell, Actin	31.52079	2230.3545
62	One cell, Actin	31.001839	30027.457
63	One cell, Actin	30.41562	566269.5
64	One cell, Actin	31.276272	7592.794
65	One cell, Actin	30.311197	955498.2
66	One cell, Actin	30.635485	188208.25
67	One cell, Actin	30.721222	122486.984
68	One cell, Actin	30.151678	2124784.2
69	One cell, Actin	31.089977	19308.35
70	One cell, Actin	30.722105	121946.336
71	One cell, Actin	30.773685	94175.72
72	One cell, Actin	31.562038	1813.9489
73	One cell, Actin	30.563185	270365.06
74	One cell, Actin	30.190493	1749287.9
75	One cell, Actin	31.514624	2300.3352
76	One cell, Actin	30.596706	228567.02
77	One cell, Actin	32.34419	36.041847
78	One cell, Actin	31.151836	14162.852
79	One cell, Actin	30.298998	1015718.75
80	One cell, Actin	30.94993	38945.94
81	One cell, Actin	30.196766	1695164.4
82	One cell, Actin	30.296543	1028287.44
83	One cell, Actin	31.703186	894.3619
84	One cell, Actin	31.415096	3787.4297
85	One cell, Actin	30.345037	806491
86	One cell, Actin	30.357252	758617.75
87	One cell, Actin	30.312586	948874.1
88	One cell, Actin	30.044847	3628767.5
89	One cell, Actin	31.838615	453.77798
90	One cell, Actin	30.906055	48520.523
91	One cell, Actin	31.450832	3166.572
92	One cell, Actin	30.349897	787091.44
93	One cell, Actin	30.196188	1700079.5
94	One cell, Actin	30.417309	561500.4
95	One cell, Actin	30.822453	73761.67
96	One cell, Actin	30.535984	309837.62
97	One cell, Actin	30.174927	1891167.8
98	One cell, Actin	30.85553	62497.16
99	One cell, Actin	30.940187	40894.082
100	One cell, Actin	30.20472	1628943.2
101	One cell, Actin	31.262077	8152.4165
102	One cell, Actin	30.965805	35968.438
103	One cell, Actin	31.448053	3210.9675
104	One cell, Actin	30.297607	1022819.5
105	One cell, Actin	30.26058	1231300.2
106	One cell, Actin	29.609976	3.21E+07
107	One cell, Actin	33.4614	0.13364683
108	One cell, Actin	31.975756	228.27107
109	One cell, Actin	30.901548	49628.61
110	One cell, Actin	30.794573	84818.695
111	One cell, Actin	31.097334	18609.65
112	One cell, Actin	30.534365	312361.84
113	One cell, Actin	30.34816	793973.5
114	One cell, Actin	30.978891	33685.863
115	One cell, Actin	30.395548	626178.44
116	One cell, Actin	30.224972	1471773.4
117	One cell, Actin	30.283329	1098667.8
118	One cell, Actin	31.272795	7726.2207
119	One cell, Actin	31.634401	1262.3405
120	One cell, Actin	31.37146	4712.9116
121	One cell, Actin	31.199099	11176.774
122	One cell, Actin	30.609453	214426.67
123	One cell, Actin	30.159388	2044279.1
124	One cell, Actin	30.731537	116317.92
125	One cell, Actin	Undetermined	0
126	One cell, Actin	30.879906	55312.418
127	One cell, Actin	31.371775	4705.487
128	One cell, Actin	30.726202	119468.74
129	One cell, Actin	30.99109	31688.676
130	One cell, Actin	32.476948	18.533062
131	One cell, Actin	31.354036	5142.804
132	One cell, Actin	30.86583	59354.05
133	One cell, Actin	30.6402	183814.6
134	One cell, Actin	30.843695	66314.945
135	One cell, Actin	31.667414	1069.9104
136	One cell, Actin	31.442307	3304.7605
137	One cell, Actin	31.548817	1938.1754
138	One cell, Actin	30.278849	1123608
139	One cell, Actin	30.245848	1325619.5
140	One cell, Actin	30.547274	292799.53
141	One cell, Actin	29.998663	4573495.5
142	One cell, Actin	30.66654	161089.77
143	One cell, Actin	31.145096	14649.297
144	One cell, Actin	31.378708	4544.845
145	One cell, Actin	30.807184	79625.38
146	One cell, Actin	31.553709	1891.2467
147	One cell, Actin	30.132633	2337507.2
148	One cell, Actin	30.64319	181080.88
149	One cell, Actin	37.081936	1.77E-09
150	One cell, Actin	32.270706	52.08249
151	One cell, Actin	31.814924	510.96475
152	One cell, Actin	30.71771	124660.914
153	One cell, Actin	31.486115	2653.5159
154	One cell, Actin	31.520836	2229.8428
155	One cell, Actin	31.682844	990.3154
156	One cell, Actin	31.629257	1295.2961
157	One cell, Actin	31.498959	2488.1436
158	One cell, Actin	30.791618	86083.58
159	One cell, Actin	30.772322	94821.38
160	One cell, Actin	30.889067	52831.188
161	One cell, Actin	32.226425	65.01884
162	One cell, Actin	31.329126	5826.392
163	One cell, Actin	31.335138	5653.516
164	One cell, Actin	30.631006	192478.97
165	One cell, Actin	31.10197	18182.318
166	One cell, Actin	30.949707	38989.496
167	One cell, Actin	30.960773	36886.652
168	One cell, Actin	30.796719	83911.77
169	One cell, Actin	30.38343	665370.25
170	One cell, Actin	31.472858	2835.7283
171	One cell, Actin	30.818651	75179.86
172	One cell, Actin	30.79934	82817.26
173	One cell, Actin	31.418991	3714.2424
174	One cell, Actin	30.848055	64882.004
175	One cell, Actin	30.908285	47981.535
176	One cell, Actin	30.672558	156305.58
177	One cell, Actin	31.183794	12067.475
178	One cell, Actin	30.669739	158528.75
179	One cell, Actin	31.401602	4052.344
180	One cell, Actin	31.421486	3668.1064
181	One cell, Actin	31.884794	360.053
182	One cell, Actin	31.07634	20673.68
183	One cell, Actin	31.95127	258.065
184	One cell, Actin	30.54237	300082.1
185	One cell, Actin	33.58423	0.07222773
186	One cell, Actin	31.522537	2210.9175
187	One cell, Actin	30.849405	64444.59
188	One cell, Actin	31.402672	4030.6763
189	One cell, Actin	31.427576	3557.8765
190	One cell, Actin	31.421694	3664.2883
191	One cell, Actin	32.075645	138.39128
192	One cell, Actin	31.534962	2077.4902
193	One cell, Actin	31.865551	396.4937
194	One cell, Actin	31.40262	4031.7163
195	One cell, Actin	31.80895	526.4887
196	One cell, Actin	31.505959	2402.3972
197	One cell, Actin	Undetermined	0
198	One cell, Actin	31.674297	1033.6416
199	One cell, Actin	30.542746	299517.56
200	One cell, Actin	31.548204	1944.1304
201	One cell, Actin	30.989874	31882.47
202	One cell, Actin	31.237598	9216.114
203	One cell, Actin	31.251572	8592.998
204	One cell, Actin	31.519917	2240.137
205	One cell, Actin	32.34518	35.863197
206	One cell, Actin	30.945084	39903.176
207	One cell, Actin	30.16982	1940168.4
208	One cell, Actin	31.27919	7482.592
209	One cell, Actin	32.18961	78.1886
210	One cell, Actin	31.42519	3600.6646
211	One cell, Actin	30.566801	265510.84
212	One cell, Actin	31.853863	420.4051
213	One cell, Actin	30.483078	403876.3
214	One cell, Actin	31.456694	3074.938
215	One cell, Actin	31.49772	2503.6213
216	One cell, Actin	31.177355	12463.135
217	One cell, Actin	30.38559	658211.7
218	One cell, Actin	31.463839	2966.8137
219	One cell, Actin	30.721016	122613.47
220	One cell, Actin	29.155716	3.12E+08
221	One cell, Actin	31.24566	8851.273
222	One cell, Actin	32.0691	143.00514
223	One cell, Actin	31.826996	480.97812
224	One cell, Actin	31.317398	6179.0024
225	One cell, Actin	30.797487	83589.29
226	One cell, Actin	30.668674	159376.4
227	One cell, Actin	31.59758	1518.0742
228	One cell, Actin	30.64718	177496.92
229	One cell, Actin	30.312496	949300.4
230	One cell, Actin	30.827593	71886.29
231	One cell, Actin	32.151115	94.81993
232	One cell, Actin	29.311344	1.43E+08
233	One cell, Actin	31.838287	454.52444
234	One cell, Actin	31.679209	1008.5178
235	One cell, Actin	30.795988	84219.5
236	One cell, Actin	30.55271	284932.78
237	One cell, Actin	30.897131	50739.21
238	One cell, Actin	31.237293	9230.216
239	One cell, Actin	30.09848	2773727.2
240	One cell, Actin	31.580793	1651.268
241	One cell, Actin	30.917309	45860.668
242	One cell, Actin	30.504187	363345.6
243	One cell, Actin	30.580763	247573.38
244	One cell, Actin	29.370256	1.07E+08
245	One cell, Actin	30.866056	59286.58
246	One cell, Actin	31.798368	555.1539
247	One cell, Actin	29.921352	6736931.5
248	One cell, Actin	30.666258	161317.73
249	One cell, Actin	30.939125	41112.34
250	One cell, Actin	30.98743	32275.146
251	One cell, Actin	31.154896	13947.426
252	One cell, Actin	30.82655	72263.05
253	One cell, Actin	31.46365	2969.6213
254	One cell, Actin	30.664394	162830.84
255	One cell, Actin	31.233397	9412.187
256	One cell, Actin	29.873133	8577864
257	One cell, Actin	30.429684	527746.06
258	One cell, Actin	30.252296	1283475.1
259	One cell, Actin	30.61352	210102.2
260	One cell, Actin	31.484913	2669.5386
261	One cell, Actin	31.358192	5036.8267
262	One cell, Actin	31.155466	13907.637
263	One cell, Actin	30.651844	173397.86
264	One cell, Actin	32.663406	7.281937
265	One cell, Actin	31.822834	491.11218
266	One cell, Actin	30.779064	91671.836
267	One cell, Actin	31.725864	798.3057
268	One cell, Actin	29.59939	3.38E+07
269	One cell, Actin	31.008884	28985.996
270	One cell, Actin	31.601633	1487.5588
271	One cell, Actin	31.56279	1807.1323
272	One cell, Actin	31.400156	4081.8027
273	One cell, Actin	31.655775	1134.1515
274	One cell, Actin	30.694351	140138
275	One cell, Actin	30.790916	86386.84
276	One cell, Actin	30.89839	50420.223
277	One cell, Actin	31.31089	6383.785
278	One cell, Actin	30.697767	137760.1
279	One cell, Actin	30.428118	531902.44
280	One cell, Actin	29.154371	3.14E+08
281	One cell, Actin	30.79093	86381.06
282	One cell, Actin	30.728956	117831.63
283	One cell, Actin	31.598026	1514.6836
284	One cell, Actin	31.370373	4738.653
285	One cell, Actin	31.198435	11214.007
286	One cell, Actin	30.715904	125794.13
287	One cell, Actin	30.53924	304824.78
288	One cell, Actin	31.608385	1438.08
289	One cell, Actin	30.981232	33293.203
290	One cell, Actin	32.13704	101.74829
291	One cell, Actin	31.05458	23054.807
292	One cell, Actin	30.901388	49668.457
293	One cell, Actin	31.88345	362.4869
294	One cell, Actin	31.691044	950.457
295	One cell, Actin	31.64751	1182.0968
296	One cell, Actin	30.76516	98285.586
297	One cell, Actin	31.006447	29342.162
298	One cell, Actin	31.313786	6291.8525
299	One cell, Actin	31.919693	302.29657
300	One cell, Actin	31.350122	5244.6445
301	One cell, Actin	30.65515	170550.12
302	One cell, Actin	32.774197	4.1801057
303	One cell, Actin	30.877825	55892.133
304	One cell, Actin	30.823952	73209.71
305	One cell, Actin	31.839062	452.76422
306	One cell, Actin	31.483248	2691.9016
307	One cell, Actin	30.71905	123827.42
308	One cell, Actin	30.827152	72045.19
309	One cell, Actin	31.490356	2597.7183
310	One cell, Actin	30.729149	117717.96
311	One cell, Actin	31.99323	209.13568
312	One cell, Actin	31.64899	1173.3639
313	One cell, Actin	30.460957	451212.16
314	One cell, Actin	30.91901	45471.438
315	One cell, Actin	31.211733	10491.24
316	One cell, Actin	31.648897	1173.9136
317	One cell, Actin	31.107124	17718.867
318	One cell, Actin	31.153496	14045.594
319	One cell, Actin	30.790977	86360.39
320	One cell, Actin	31.248493	8726.556
321	One cell, Actin	30.862913	60227.613
322	One cell, Actin	30.384878	660561.7
323	One cell, Actin	32.353466	34.404972
324	One cell, Actin	30.582539	245380.55
325	One cell, Actin	31.675062	1029.6884
326	One cell, Actin	31.11962	16643.67
327	One cell, Actin	30.43058	525380.9
328	One cell, Actin	30.498453	373933.97
329	One cell, Actin	31.53091	2120.0874
330	One cell, Actin	31.569572	1746.7563
331	One cell, Actin	31.738743	748.42474
332	One cell, Actin	30.758402	101670.06
333	One cell, Actin	31.406673	3950.673
334	One cell, Actin	30.4638	444828.78
335	One cell, Actin	31.200668	11089.2295
336	One cell, Actin	31.201586	11038.367
337	One cell, Actin	30.93791	41363.355
338	One cell, Actin	31.7797	609.5849
339	One cell, Actin	30.900644	49853.945
340	One cell, Actin	30.624802	198556.22
341	One cell, Actin	31.863207	401.17773
342	One cell, Actin	30.944828	39954.293
343	One cell, Actin	30.561207	273057.44
344	One cell, Actin	31.217564	10189.2
345	One cell, Actin	31.946947	263.7139
346	One cell, Actin	30.632381	191157.4
347	One cell, Actin	31.780039	608.54865
348	One cell, Actin	31.330788	5778.0996
349	One cell, Actin	31.109882	17475.717
350	One cell, Actin	30.385857	657331.3
351	One cell, Actin	31.538605	2039.9171
352	One cell, Actin	30.259834	1235909.5
353	One cell, Actin	31.536655	2059.936
354	One cell, Actin	31.118221	16760.668
355	One cell, Actin	30.575102	254695.4
356	One cell, Actin	30.132923	2334114.2
357	One cell, Actin	30.764341	98689.25
358	One cell, Actin	30.849829	64307.96
359	One cell, Actin	31.227615	9688.783
360	One cell, Actin	32.745632	4.8232346
