# Supplementary material for: Inferring steady state single-cell gene expression distributions from analysis of mesoscopic samples
Source: Genome Biol. 2006 Dec 14;7(12):R119. doi: 10.1186/gb-2006-7-12-r119 (PMC1794432; doi:10.1186/gb-2006-7-12-r119)
Supplement: Additional data file 1 — AZIP file containing the qRT-PCR data analyzed in this manuscript, the software (as R code) used to perform the analysis and produce the figures presented, and instructions on how to install R and perform the analysis as well as a "README" that explicitly describes each file in the .zip archive. [file gb-2006-7-12-r119-S1.zip › stochastic/README.txt]

-------------------------------------
README for Supplementary Information  
-------------------------------------

*** Guide to Files & Directories ***

File: Supplementary Info.pdf
  - tutorial outlining the steps we used 
	in our data analysis and how we 
	generated the figures in our paper

Folder: Rcode	
  - stores 3 files containing R code used to 
	perform our data analyses and produce the 
	figures used in the paper

Folder: Serial_Dilution_Data 
  - stores the 6 raw data files from the 
	qRT-PCR RNA and cell culture serial dilutions 

Folder: Limiting_Dilution_Data
  - stores the raw data file from the single cell
	limiting dilution used to obtain the 
	ACTB expression measures 

Folder: Simulation_Data 
  - stores data simulated in R, and used to 
	produce Figure 1A
  - subfolder: 10Replicates 
	contains data simulated for 10 replicates
  - subfolder: 1000Replicates
	contains data simulated for 1000 replicates


*** Instructions for Running the Data Analyses 
 & Plots Produced for the Paper ***

1. Install Software
To install R, download the software (via one of the mirror sites) 
from this site:
http://cran.r-project.org/mirrors.html

2. Run the Code 
Start R, in the session window, cut and paste the following commands:
> setwd("path") 	# set the working directory to the "path" 
			# where this README file is located
> source("Rcode/func.R")
> source("Rcode/analysis.R") 
> source("Rcode/fitpoisson.R")


 
