# Supplementary material for: Inferring steady state single-cell gene expression distributions from analysis of mesoscopic samples
Source: Genome Biol. 2006 Dec 14;7(12):R119. doi: 10.1186/gb-2006-7-12-r119 (PMC1794432; doi:10.1186/gb-2006-7-12-r119)
Supplement: Additional data file 1 — AZIP file containing the qRT-PCR data analyzed in this manuscript, the software (as R code) used to perform the analysis and produce the figures presented, and instructions on how to install R and perform the analysis as well as a "README" that explicitly describes each file in the .zip archive. [file gb-2006-7-12-r119-S1.zip › stochastic/Rcode/analysis.R]

# source func.R first! 

# perform theoretical simulations

R <- 1000 ; Nvals <- seq(from=500, to=5000, by=5)
low.lam <- .5 ; mid.lam <- 5 ; hig.lam <- 50
xhig.lam <- 500 ; xxhig.lam <- 5000

genCellExp.poi <- function(lam, R, Nvals){

    res.mat <- matrix(0, nrow=R, ncol=length(Nvals) )
    for( n in 1:length(Nvals) ){
        res.mean <- NULL
        for( r in 1:R ){
            samp <- rpois(Nvals[n], lam)
            res.mean <- c(res.mean, mean(samp))
        }
        res.mat[,n] <- res.mean
    }

    mean.val <- apply(res.mat, 2, mean)
    std.val <- apply(res.mat, 2, sd)
    upp.val <- mean.val + std.val
    low.val <- mean.val - std.val

    x <- list(res.mat=res.mat, mean.val=mean.val, std.val=std.val, upp.val=upp.val, low.val=low.val)
    return(x)
}

# note: simulating this data takes quite a while, instead, you can use the simulation data 
# we generated 

# some of these take a while to run, hence I saved ones earlier 
load("./Simulation_Data/1000Replicates/higres.Rdata")
load("./Simulation_Data/1000Replicates/xhigres.Rdata")
load("./Simulation_Data/1000Replicates/xxhigres.Rdata")
load("./Simulation_Data/1000Replicates/midres.Rdata")
load("./Simulation_Data/1000Replicates/lowres.Rdata")

# note: if you wanted to simulate the data yourself, this is the code you need:
# low.res <- genCellExp.poi(low.lam, R, Nvals) ; mid.res <- genCellExp.poi(mid.lam, R, Nvals)
# hig.res <- genCellExp.poi(hig.lam, R, Nvals) ; xhig.res <- genCellExp.poi(xhig.lam, R, Nvals)
# xxhig.res <- genCellExp.poi(xxhig.lam, R, Nvals)

# make figure 1a 

y.rang <- range(c(low.res$std.val/low.res$mean.val, mid.res$std.val/mid.res$mean.val, hig.res$std.val/hig.res$mean.val,
        xhig.res$std.val/xhig.res$mean.val, xxhig.res$std.val/xxhig.res$mean.val))

Nvals <- seq(from=500, to=5000, by=5)
win.graph(22, 12)
plot(Nvals, low.res$std.val/low.res$mean.val, ylim=y.rang, ylab="Standardized Standard Deviation",
    xlab="Number of Cells (N)", pch=20)
points(Nvals, mid.res$std.val/mid.res$mean.val, col="red", pch=20)
points(Nvals, hig.res$std.val/hig.res$mean.val, col="blue", pch=20)
points(Nvals, xhig.res$std.val/xhig.res$mean.val, col="green", pch=20)
points(Nvals, xxhig.res$std.val/xxhig.res$mean.val, col="orange", pch=20)
legend(3910, .063, c("LOW LAMBDA (0.5)", "MID LAMBDA (5)", "HIGH LAMBDA (50)", "HIGHER LAMBDA (500)", "HIGHEST LAMBDA (5000)"),
        col=c("black", "red", "blue", "green", "orange"), pch=rep(20,5), bty="n")
text(1200, .059, c("1000 replicates"), font=4)

# make figure 1b

R <- 10 ; Nvals <- seq(from=500, to=5000, length=100)

load("./Simulation_Data/10Replicates/higres.sd.Rdata")
load("./Simulation_Data/10Replicates/xhigres.sd.Rdata")
load("./Simulation_Data/10Replicates/xxhigres.sd.Rdata")
load("./Simulation_Data/10Replicates/midres.sd.Rdata")
load("./Simulation_Data/10Replicates/lowres.sd.Rdata")

# note: if you wanted to simulate the data yourself, this is the code you need:
# low.res.sd <- genCellExp.poi(low.lam, R, Nvals)
# mid.res.sd <- genCellExp.poi(mid.lam, R, Nvals)
# hig.res.sd <- genCellExp.poi(hig.lam, R, Nvals)
# xhig.res.sd <- genCellExp.poi(xhig.lam, R, Nvals)
# xxhig.res.sd <- genCellExp.poi(xxhig.lam, R, Nvals)

y.rang <- range(c(low.res.sd$std.val/low.res.sd$mean.val, mid.res.sd$std.val/mid.res.sd$mean.val, hig.res.sd$std.val/hig.res.sd$mean.val,
        xhig.res.sd$std.val/xhig.res.sd$mean.val, xxhig.res.sd$std.val/xxhig.res.sd$mean.val))

Nvals <- seq(from=500, to=5000, length=length(low.res.sd$std.val))
Nvals.smooth <- seq(from=500, to=5000, length=1000)

win.graph(22,12)
plot(Nvals, low.res.sd$std.val/low.res.sd$mean.val, ylim=y.rang, ylab="Standardized Standard Deviation",
    xlab="Number of Cells (N)", pch=20)
points(Nvals, mid.res.sd$std.val/mid.res.sd$mean.val, col="red", pch=20)
points(Nvals, hig.res.sd$std.val/hig.res.sd$mean.val, col="blue", pch=20)
points(Nvals, xhig.res.sd$std.val/xhig.res.sd$mean.val, col="green", pch=20)
points(Nvals, xxhig.res.sd$std.val/xxhig.res.sd$mean.val, col="orange", pch=20)
lines(Nvals.smooth, sqrt(low.lam/Nvals.smooth)/low.lam, col="black", lwd=3)
lines(Nvals.smooth, sqrt(mid.lam/Nvals.smooth)/mid.lam, col="red", lwd=3)
lines(Nvals.smooth, sqrt(hig.lam/Nvals.smooth)/hig.lam, col="blue", lwd=3)
lines(Nvals.smooth, sqrt(xhig.lam/Nvals.smooth)/xhig.lam, col="green", lwd=3)
lines(Nvals.smooth, sqrt(xxhig.lam/Nvals.smooth)/xxhig.lam, col="orange", lwd=3)
legend(3690, .085, c("LOW LAMBDA (0.5)", "MID LAMBDA (5)", "HIGH LAMBDA (50)", "HIGHER LAMBDA (500)", "HIGHEST LAMBDA (5000)"),
        col=c("black", "red", "blue", "green", "orange"), lty=rep(1,5), pch=rep(20,5), lwd=rep(3,3), bty="n")
text(800, .085, c("10 replicates"), font=4)
legend(2000, .085, c("Predicted Result", "Simulated Result"), lty=c(1,0), lwd=c(3,0), col=c("black", "black"), pch=c(-1,1), bty="n")

# make figure 3a from experimental data

win.graph(22,22)
par(mfrow=c(3,3), pch=20)
plot(3:6, err.actb, ylim=range(c(err.actb, cul.actb)), cex=3, col="blue", xlab="log10(Cells)", ylab="Variance", main="ACTB")
	points(3:6, cul.actb, col="orange", pch=1, cex=3, lwd=4)
plot(3:6, err.gapdh, ylim=range(c(err.gapdh, cul.gapdh)), cex=3, col="blue", xlab="log10(Cells)", ylab="Variance", main="GAPDH")
	points(3:6, cul.gapdh, col="orange", pch=1, cex=3, lwd=4)
plot(3:6, err.gnas, ylim=range(c(err.gnas, cul.gnas)), cex=3, col="blue", xlab="log10(Cells)", ylab="Variance", main="GNAS")
	points(3:6, cul.gnas, col="orange", pch=1, cex=3, lwd=4)
	legend(4.5, 4805925, c("RNA", "Culture"), col=c("blue", "orange"), pch=c(20,20))
plot(3:6, err.atp, ylim=range(c(err.atp, cul.atp)), cex=3, col="blue", xlab="log10(Cells)", ylab="Variance", main="ATP5L")
	points(3:6, cul.atp, col="orange", pch=1, cex=3, lwd=4)
plot(3:6, err.ddr, ylim=range(c(err.ddr, cul.ddr)), cex=3, col="blue", xlab="log10(Cells)", ylab="Variance", main="DDR1")
	points(3:6, cul.ddr, col="orange", pch=1, cex=3, lwd=4)
plot(3:6, err.pnn, ylim=range(c(err.pnn, cul.pnn)), cex=3, col="blue", xlab="log10(Cells)", ylab="Variance", main="PNN")
	points(3:6, cul.pnn, col="orange", pch=1, cex=3, lwd=4)
plot(3:6, err.pik, ylim=range(c(err.pik, cul.pik)), cex=3, col="blue", xlab="log10(Cells)", ylab="Variance", main="PIK3")
	points(3:6, cul.pik, col="orange", pch=1, cex=3, lwd=4)
plot(3:6, err.zcc, ylim=range(c(err.zcc, cul.zcc)), cex=3, col="blue", xlab="log10(Cells)", ylab="Variance", , main="ZZCCH7")
	points(3:6, cul.zcc, col="orange", pch=1, cex=3, lwd=4)
plot(3:6, err.pol, ylim=range(c(err.pol, cul.pol)), cex=3, col="blue", xlab="log10(Cells)", ylab="Variance", main="POLH")
	points(3:6, cul.pol, col="orange", pch=1, cex=3, lwd=4)

# make figure 3b

short.genes <- c("actb", "gapdh", "gnas", "atp", "ddr", "pnn", "pik", "zcc", "pol")
title.genes <- c("ACTB", "GAPDH", "GNAS", "ATP5L", "DDR1", "PNN", "PIK3", "ZCCHC7", "POLH")
inv.logN <- 1/(3:6) ; fit.logN <- seq(from=3, to=6, by=.01)

for( i in 1:length(short.genes) ){
	bio.obj <- get(paste("bio.", short.genes[i], sep=""))
	est.reg <- lm(bio.obj ~ inv.logN)
	est.lambda <- coefficients(est.reg)[[2]] ; est.shift <- coefficients(est.reg)[[1]]
	fit.bio <- est.lambda/fit.logN + est.shift	
	assign(paste("bio.fit.", short.genes[i], sep=""), fit.bio)
	assign(paste("bio.reg.", short.genes[i], sep=""), est.reg)
}
 
win.graph(22,22)
par(mfrow=c(3,3))
for( i in 1:length(short.genes) ){
	bio.fit <- get(paste("bio.fit.", short.genes[i], sep=""))
	bio.obj <- get(paste("bio.", short.genes[i], sep=""))
	rg <- range(c(bio.fit, bio.obj))
	plot(fit.logN, bio.fit, pch=24, ylim=rg, main=paste(title.genes[i]), ylab="Biological Variance", xlab="log(No. of Cells)", type="l")
	points(3:6, bio.obj, pch=20, col="red", cex=3)	
}

legend(4.3, -15e9, c("Data", "Model"), lty=c(-1,1), pch=c(20,-1), col=c("red", "black"), cex=1)

# obtain the values in Table 2

all.lambda <- NULL ; all.offset <- NULL 
for( i in 1:length(short.genes) ){
	lm.obj <- get(paste("bio.reg.", short.genes[i], sep=""))
	all.lambda <- c(all.lambda, coefficients(lm.obj)[[2]]) 
	all.offset <- c(all.offset, coefficients(lm.obj)[[1]])
}

est.mat <- cbind(all.lambda, all.offset)
row.names(est.mat) <- short.genes

# obtain the Pearson correlation coefficients in Table 2

obs.logN <- 3:6 
pred.mat <- matrix(0, ncol=length(obs.logN), nrow=length(short.genes))
row.names(pred.mat) <- short.genes

for( i in 1:length(short.genes) ){
	j <- (1:length(short.genes))[row.names(est.mat) %in% short.genes[i]]
	reg.est <- est.mat[j,]
	pred.mat[j,] <- reg.est[1]/obs.logN + reg.est[2]
}
	
cor.res <- NULL 
for( i in 1:length(short.genes) ){
	bio.exp <- get(paste("bio.", short.genes[i], sep=""))
	cor.res <- c(cor.res, cor(bio.exp, pred.mat[i,], method="pearson"))
}

names(cor.res) <- short.genes
