# Supplementary material for: Inferring steady state single-cell gene expression distributions from analysis of mesoscopic samples
Source: Genome Biol. 2006 Dec 14;7(12):R119. doi: 10.1186/gb-2006-7-12-r119 (PMC1794432; doi:10.1186/gb-2006-7-12-r119)
Supplement: Additional data file 1 — AZIP file containing the qRT-PCR data analyzed in this manuscript, the software (as R code) used to perform the analysis and produce the figures presented, and instructions on how to install R and perform the analysis as well as a "README" that explicitly describes each file in the .zip archive. [file gb-2006-7-12-r119-S1.zip › stochastic/Rcode/fitpoisson.R]

# read in data from experiment 1 

raw.dat <- read.csv("./Limiting_Dilution_Data/singleCellData.csv", head=T)
raw.quant <- raw.dat[,4]
raw.quant[raw.quant == "Undetermined"] <- NA
raw.quant <- as.numeric(data.matrix(raw.quant))

plquant <- log(raw.quant)[log(raw.quant) > 0]	# log quant values, keep those that are positive
												# we end up discarding 4 
												
# make qqplot
win.graph(22,16)
plquant.t <- rpois(length(plquant), mean(plquant))	# theoretical quantiles
plot(sort(plquant), sort(plquant.t), xlab="Theoretical Quantiles", ylab="Empirical Quantiles", main="Quantile-Quantile Plot for ACTB Limiting Dilution")
abline(0,1)

# make hist
win.graph(22,16)
hist(plquant, prob=T, breaks=10, xlab="Log(Quant Values)", main="Histogram of ACTB Expression Measures from Limiting Dilution")
d <- density(rpois(100000, mean(plquant)), bw=.6)
lines(d$x, d$y, lwd=3, col="red")
legend(0, 0.14, c("Fitted Poisson Distribution"), col="red", lwd=3)

# fit mixture model 
calc.lloghood.auto <- function(theta, yvec){
	pi <- theta[1] ; lambda <- theta[2:3]
	pi <- c(pi, 1-pi)
	llval <- 0
	for( i in 1:length(yvec) ){
		fd <- pi[1]*exp(-lambda[1])*lambda[1]^yvec[i]/factorial(yvec[i]) +  pi[2]*exp(-lambda[2])*lambda[2]^yvec[i]/factorial(yvec[i])
		llval <- llval + log(fd)
	}
	return(-llval)	# optim minimizes function
}

theta0 <- c(.05, 1, 11)	# init parameters
theta_l <- c(0.0001,0.0001,0.0001) ; theta_u <- c(.9999, max(plquant), max(plquant))

a <- hist(plquant, breaks=length(plquant), plot=F) 
optim(theta0, calc.lloghood.auto, gr=NULL, method="L-BFGS-B", lower=theta_l, upper=theta_u, yvec=a$density)
