# Supplementary material for: Inferring steady state single-cell gene expression distributions from analysis of mesoscopic samples
Source: Genome Biol. 2006 Dec 14;7(12):R119. doi: 10.1186/gb-2006-7-12-r119 (PMC1794432; doi:10.1186/gb-2006-7-12-r119)
Supplement: Additional data file 1 — AZIP file containing the qRT-PCR data analyzed in this manuscript, the software (as R code) used to perform the analysis and produce the figures presented, and instructions on how to install R and perform the analysis as well as a "README" that explicitly describes each file in the .zip archive. [file gb-2006-7-12-r119-S1.zip › stochastic/Rcode/func.R]

#######################################################################
# Functions Used in Analysing Data for the Mesoscopic Biology Project #
#######################################################################

extractPCRData <- function(fileName, nRow){

	# extracts raw PCR data, removes extraneous info 
	# including SC and NTC values and creates an R object

	dat <- read.table(fileName, skip=11, sep="\t", header=F, nrow=nRow)

	# remove extraneous info 
	dat <- dat[,c(2,6,7)]
	dat[,1] <- toupper(as.character(dat[,1]))

	colnames(dat) <- c("WellInfo", "Ct", "Quantity")
	ord.dat <- dat[order(dat[,1]),]

	# pull out SC values 
	scTab <- ord.dat[ord.dat[,1] %in% c("SC 1:10", "SC 1:100", "SC 1:1000", "SC 1:10000", "SC 1:100000"),]
	ord.dat <- ord.dat[!ord.dat[,1] %in% scTab[,1],]

	# pull out NTC values 
	ord.dat <- ord.dat[-grep("NTC", as.character(ord.dat[,1])),]

	# collate rows 
	pcrTab <- NULL 
	pcrTab.row <- unique(as.character(ord.dat[,1]))

	x <- NULL 
	for( i in 1:length(pcrTab.row) ){	
		x <- ord.dat[ord.dat[,1] %in% pcrTab.row[i],]
		ctvals <- data.matrix(x[,2])
		quantvals <- data.matrix(x[,3])
		if( sum(!ctvals %in% "Undetermined") != length(ctvals) ){
			ctvals[ctvals %in% "Undetermined"] <- NA 
			quantvals[ctvals %in% "Undetermined"] <- NA 
		}
		ctvals <- as.numeric(ctvals) 
		quantvals <- as.numeric(quantvals) 

		while( length(ctvals) < 3 ){
			ctvals <- c(ctvals, NA) 
			quantvals <- c(quantvals, NA)
		}

		combvals <- cbind(ctvals, quantvals) 
		combvals <- as.vector(t(combvals))
		combvals <- round(combvals,5)

		ndrop <- sum(is.na(ctvals))
		mean.ct <- mean(ctvals, na.rm=T) ; mean.quant <- mean(quantvals, na.rm=T) 
		avgdev.ct <- mean(abs(ctvals - mean.ct), na.rm=T)
		if( ndrop < 2 ){ sd.quant <- sd(quantvals, na.rm=T) }
		else{ sd.quant <- NA }
		xdat <- c(combvals, round(mean.ct,4), round(mean.quant,4), 
				round(avgdev.ct,4), round(sd.quant,4), round(ndrop,4))
		pcrTab <- rbind(pcrTab, xdat)
			
	}

	rownames(pcrTab) <- pcrTab.row
	colnames(pcrTab) <- c("Ct1", "Quantity1", "Ct2", "Quantity2", "Ct3", 
				"Quantity3", "MeanCt", "MeanQuant", "AvgDevCt", "SDQuant", "Ndrop")
	return(pcrTab)
}

readGeneInfo <- function(geneName, readRaw=T, dSteps){

	# reads in data from edited file for a specified gene
	# defaults to raw data but you can also read in QC-ed data too

	if( readRaw == T ){  
		rna.fileName <- paste(geneName, "_RNA_raw.txt", sep="")
		cul.fileName <- paste(geneName, "_CUL_raw.txt", sep="")
	}
	else{
		rna.fileName <- paste(geneName, "_RNA_qc.txt", sep="")
		cul.fileName <- paste(geneName, "_CUL_qc.txt", sep="")
	}

	rna.dat <- read.table(rna.fileName, sep="\t", header=T)
	cul.dat <- read.table(cul.fileName, sep="\t", header=T)

	rna.quant.gene <- cbind(rna.dat[,"MeanQuant"])
	row.names(rna.quant.gene) <- row.names(rna.dat)
	cul.quant.gene <- cbind(cul.dat[,"MeanQuant"])
	row.names(cul.quant.gene) <- row.names(cul.dat)

	rna.ct.gene <- cbind(rna.dat[,"MeanCt"])
	row.names(rna.ct.gene) <- row.names(rna.dat)
	cul.ct.gene <- cbind(cul.dat[,"MeanCt"])
	row.names(cul.ct.gene) <- row.names(cul.dat)

	rna.quant.var <- NULL ; rna.ct.var <- NULL
	cul.quant.var <- NULL ; cul.ct.var <- NULL 

	rna.quant.mean <- NULL ; rna.ct.mean <- NULL 
	cul.quant.mean <- NULL ; cul.ct.mean <- NULL  

	for( i in 1:length(dSteps) ){
		rna.quant.var <- c(rna.quant.var, var(rna.quant.gene[grep(dSteps[i], 
					row.names(rna.quant.gene), fixed=T),], na.rm=T))
		rna.quant.mean <- c(rna.quant.mean, mean(rna.quant.gene[grep(dSteps[i], 
					row.names(rna.quant.gene), fixed=T),], na.rm=T))
		rna.ct.var <- c(rna.ct.var, var(rna.ct.gene[grep(dSteps[i], 
					row.names(rna.ct.gene), fixed=T),], na.rm=T))
		rna.ct.mean <- c(rna.ct.mean, mean(rna.ct.gene[grep(dSteps[i], 
					row.names(rna.ct.gene), fixed=T),], na.rm=T))
		cul.quant.var <- c(cul.quant.var, var(cul.quant.gene[grep(dSteps[i], 
					row.names(cul.quant.gene), fixed=T),], na.rm=T))
		cul.quant.mean <- c(cul.quant.mean, mean(cul.quant.gene[grep(dSteps[i], 
					row.names(cul.quant.gene), fixed=T),], na.rm=T))
		cul.ct.var <- c(cul.ct.var, var(cul.ct.gene[grep(dSteps[i], 
					row.names(cul.ct.gene), fixed=T),], na.rm=T))
		cul.ct.mean <- c(cul.ct.mean, mean(cul.ct.gene[grep(dSteps[i], 
				row.names(cul.ct.gene), fixed=T),], na.rm=T))
	}

	return(list(rna.ct.var=rna.ct.var, rna.ct.mean=rna.ct.mean, rna.quant.var=rna.quant.var, 
			rna.quant.mean=rna.quant.mean, cul.ct.var=cul.ct.var, cul.ct.mean=cul.ct.mean, 
			cul.quant.var=cul.quant.var, cul.quant.mean=cul.quant.mean, gene=geneName, raw=readRaw))
}

plotGeneInfo <- function(objGene, dSteps){

	win.graph(22,12)
	par(mfrow=c(2,2))
	plot(3:6, objGene$rna.ct.sd, pch=20, ylim=range(objGene$rna.ct.sd), 
		xlab="Dilution step", ylab="SD of Replicates(Ct)")
	title(main=paste("Ct Variability in RNA Dilution for ", objGene$gene, sep=""))

	plot(3:6, objGene$rna.quant.sd, pch=20, ylim=range(objGene$rna.quant.sd), 
		xlab="Dilution Step", ylab="SD of Replicates (Quant)")
	title(main=paste("Quant Variability in RNA Dilution for ", objGene$gene, sep=""))

	plot(3:6, objGene$cul.ct.sd, pch=20, ylim=range(objGene$cul.ct.sd), 
		xlab="Dilution Step", ylab="SD of Replicates (Ct)")
	title(main=paste("Ct Variability in Culture Dilution for ", objGene$gene, sep=""))

	plot(3:6, objGene$cul.quant.sd, pch=20, ylim=range(objGene$cul.quant.sd), 
		xlab="Dilution Step", ylab="SD of Replicates (Quant)")
	title(main=paste("Quant Variability in Culture Dilution for ", objGene$gene, sep=""))
}

avgDev <- function(x){ 
	y <- NULL 
	for( i in 1:length(x) ){ y <- c(y, x[i] - mean(x)) }
	return(mean(abs(y)))
}

calcExpVarComp <- function(dat.obj, ct=F){

	if( ct == F ){
		exp.err <- numeric(4)
		exp.err[1] <- dat.obj$rna.quant.var[1]/10^3
		exp.err[2] <- dat.obj$rna.quant.var[2]/10^4
		exp.err[3] <- dat.obj$rna.quant.var[3]/10^5
		exp.err[4] <- dat.obj$rna.quant.var[4]/10^6
	}

	else{ 
		exp.err <- numeric(4)
		exp.err[1] <- dat.obj$rna.ct.var[1]/10^3
		exp.err[2] <- dat.obj$rna.ct.var[2]/10^4
		exp.err[3] <- dat.obj$rna.ct.var[3]/10^5
		exp.err[4] <- dat.obj$rna.ct.var[4]/10^6
	}	
	return(exp.err)
}

calcVarComp <- function(dat.obj, ct=F){

	if( ct == F ){

	exp.err <- numeric(4)
	exp.err[1] <- dat.obj$rna.quant.var[1]/10^3
	exp.err[2] <- dat.obj$rna.quant.var[2]/10^4
	exp.err[3] <- dat.obj$rna.quant.var[3]/10^5
	exp.err[4] <- dat.obj$rna.quant.var[4]/10^6

	bio.err <- numeric(4)
	bio.err[1] <- dat.obj$cul.quant.var[1]/10^3 - exp.err[1]
	bio.err[2] <- dat.obj$cul.quant.var[2]/10^4 - exp.err[2]
	bio.err[3] <- dat.obj$cul.quant.var[3]/10^5 - exp.err[3]
	bio.err[4] <- dat.obj$cul.quant.var[4]/10^6 - exp.err[4]

	}

	else{ 

	exp.err <- numeric(4)
	exp.err[1] <- dat.obj$rna.ct.var[1]/10^3
	exp.err[2] <- dat.obj$rna.ct.var[2]/10^4
	exp.err[3] <- dat.obj$rna.ct.var[3]/10^5
	exp.err[4] <- dat.obj$rna.ct.var[4]/10^6

	bio.err <- numeric(4)
	bio.err[1] <- dat.obj$cul.ct.var[1]/10^3 - exp.err[1]
	bio.err[2] <- dat.obj$cul.ct.var[2]/10^4 - exp.err[2]
	bio.err[3] <- dat.obj$cul.ct.var[3]/10^5 - exp.err[3]
	bio.err[4] <- dat.obj$cul.ct.var[4]/10^6 - exp.err[4]

	}	

	return(bio.err)
}

runQCData <- function(geneName){

	rna.dat <- read.table(paste(geneName, "_RNA_raw.txt", sep=""), sep="\t", head=T, row.names=1) 
	cul.dat <- read.table(paste(geneName, "_CUL_raw.txt", sep=""), sep="\t", head=T, row.names=1)
	
	rna.flag <- (1:nrow(rna.dat))[rna.dat[,"AvgDevCt"] > 0.6]
	cul.flag <- (1:nrow(cul.dat))[cul.dat[,"AvgDevCt"] > 0.6]

	# for rna dat 

	for( i in 1:length(rna.flag) ){
		which.row <- rna.flag[i]
		if( rna.dat[which.row,"Ndrop"] == 0 ){
			ctpts <- as.numeric(rna.dat[which.row,c(1,3,5)])
			quantpts <- as.numeric(rna.dat[which.row,c(2,4,6)])
			skip.x1 <- avgDev(ctpts[-1])
			skip.x2 <- avgDev(ctpts[c(1,3)]) 
			skip.x3 <- avgDev(ctpts[-3])
			skip.pt <- c(skip.x1, skip.x2, skip.x3)  
			which.pt <- (1:3)[skip.pt == min(skip.pt)]
			if( length(which.pt) > 1 ){ which.pt <- which.pt[1] }
			mean.ct <- mean(ctpts[-which.pt]) ; mean.quant <- mean(quantpts[-which.pt])
			avgDev.ct <- min(skip.pt) ; sdquant <- sd(quantpts[-which.pt])

			ctpts[which.pt] <- -12345 ; quantpts[which.pt] <- -12345 
			rna.subin <- c(t(cbind(ctpts, quantpts)))
			rna.subin <- c(rna.subin, mean.ct, mean.quant, avgDev.ct, sdquant)
			rna.dat[which.row,1:10] <- rna.subin 
		}
	}

	# for culture dat 

	for( i in 1:length(cul.flag) ){
		which.row <- cul.flag[i]
		if( cul.dat[which.row,"Ndrop"] == 0 ){
			ctpts <- as.numeric(cul.dat[which.row,c(1,3,5)])
			quantpts <- as.numeric(cul.dat[which.row,c(2,4,6)])
			skip.x1 <- avgDev(ctpts[-1])
			skip.x2 <- avgDev(ctpts[c(1,3)]) 
			skip.x3 <- avgDev(ctpts[-3])
			skip.pt <- c(skip.x1, skip.x2, skip.x3)  
			which.pt <- (1:3)[skip.pt == min(skip.pt)]
			if( length(which.pt) > 1 ){ which.pt <- which.pt[1] }
			mean.ct <- mean(ctpts[-which.pt]) ; mean.quant <- mean(quantpts[-which.pt])
			avgDev.ct <- min(skip.pt) ; sdquant <- sd(quantpts[-which.pt])

			ctpts[which.pt] <- -12345 ; quantpts[which.pt] <- -12345 
			cul.subin <- c(t(cbind(ctpts, quantpts)))
			cul.subin <- c(cul.subin, mean.ct, mean.quant, avgDev.ct, sdquant)
			cul.dat[which.row,1:10] <- cul.subin 
		}
	}

	write.table(rna.dat, paste(geneName, "_RNA_qc.txt", sep=""), sep="\t", row.names=T, col.names=T, quote=F)
	write.table(cul.dat, paste(geneName, "_CUL_qc.txt", sep=""), sep="\t", row.names=T, col.names=T, quote=F)

}

##########################################################
#                 read in data                           #
##########################################################

setwd("./Serial_Dilution_Data/")

rnaplate1 <- extractPCRData("RNA Dilution Plate 1 Results.txt", nRow=356)
rnaplate2 <- extractPCRData("RNA Dilution Plate 2 Results.txt", nRow=356)
rnaplate3 <- extractPCRData("RNA Dilution Plate 3 Results.txt", nRow=356)

culplate1 <- extractPCRData("Culture Dilution Plate 1 Results.txt", nRow=293)
culplate2 <- extractPCRData("Culture Dilution Plate 2 Results.txt", nRow=284)
culplate3 <- extractPCRData("Culture Dilution Plate 3 Results.txt", nRow=293)

rna.allplates <- rbind(rnaplate1, rnaplate2, rnaplate3) ; cul.allplates <- rbind(culplate1, culplate2, culplate3)
genes <- c("ACTB", "GAPDH", "GNAS", "ATP5L", "DDR1", "PNN", "PIK3", "ZCCHC7", "POLH")
dil.steps <- c("10^3", "10^4", "10^5", "10^6")

for( i in 1:length(genes) ){
	rna.xx <- rna.allplates[grep(genes[i], rownames(rna.allplates)),]
	rna.fileName <- paste(genes[i], "_RNA_raw.txt", sep="")
	rna.xx[,c(2,4,6)] <- log(rna.xx[,c(2,4,6)], 10)
	write.table(rna.xx, rna.fileName, sep="\t", quote=F)
	cul.xx <- cul.allplates[grep(genes[i], rownames(cul.allplates)),]
	cul.fileName <- paste(genes[i], "_CUL_raw.txt", sep="")
	cul.xx[,c(2,4,6)] <- log(cul.xx[,c(2,4,6)], 10)
	write.table(cul.xx, cul.fileName, sep="\t", quote=F)
}

actb.dat <- readGeneInfo("ACTB", readRaw=T, dil.steps)
bio.actb <- calcVarComp(actb.dat, ct=F)
gapdh.dat <- readGeneInfo("GAPDH", readRaw=T, dil.steps) 
bio.gapdh <- calcVarComp(gapdh.dat, ct=F)
atp.dat <- readGeneInfo("ATP5L", readRaw=T, dil.steps)
bio.atp <- calcVarComp(atp.dat, ct=F)
gnas.dat <- readGeneInfo("GNAS", readRaw=T, dil.steps)
bio.gnas <- calcVarComp(gnas.dat, ct=F)
pol.dat <- readGeneInfo("POLH", readRaw=T, dil.steps) 
bio.pol <- calcVarComp(pol.dat, ct=F)
zcc.dat <- readGeneInfo("ZCCHC7", readRaw=T, dil.steps)
bio.zcc <- calcVarComp(zcc.dat, ct=F)
pnn.dat <- readGeneInfo("PNN", readRaw=T, dil.steps)
bio.pnn <- calcVarComp(pnn.dat, ct=F)
pik.dat <- readGeneInfo("PIK3", readRaw=T, dil.steps)
bio.pik <- calcVarComp(pik.dat, ct=F) 
ddr.dat <- readGeneInfo("DDR1", readRaw=T, dil.steps)
bio.ddr <- calcVarComp(ddr.dat, ct=F) 

err.actb <- calcExpVarComp(actb.dat, ct=F)
err.gapdh <- calcExpVarComp(gapdh.dat, ct=F)
err.atp <- calcExpVarComp(atp.dat, ct=F)
err.gnas <- calcExpVarComp(gnas.dat, ct=F)
err.pol <- calcExpVarComp(pol.dat, ct=F)
err.zcc <- calcExpVarComp(zcc.dat, ct=F)
err.pnn <- calcExpVarComp(pnn.dat, ct=F)
err.pik <- calcExpVarComp(pik.dat, ct=F)
err.ddr <- calcExpVarComp(ddr.dat, ct=F)

cul.actb <- err.actb + bio.actb 
cul.gapdh <- err.gapdh + bio.gapdh 
cul.atp <- err.atp + bio.atp
cul.gnas <- err.gnas + bio.gnas
cul.pol <- err.pol + bio.pol
cul.zcc <- err.zcc + bio.zcc 
cul.pnn <- err.pnn + bio.pnn 
cul.pik <- err.pik + bio.pik 
cul.ddr <- err.ddr + bio.ddr 


# ct values 

actb.dat.ct <- readGeneInfo("ACTB", readRaw=T, dil.steps)
bio.actb.ct <- calcVarComp(actb.dat.ct, ct=T)
gapdh.dat.ct <- readGeneInfo("GAPDH", readRaw=T, dil.steps) 
bio.gapdh.ct <- calcVarComp(gapdh.dat.ct, ct=T)
atp.dat.ct <- readGeneInfo("ATP5L", readRaw=T, dil.steps)
bio.atp.ct <- calcVarComp(atp.dat.ct, ct=T)
gnas.dat.ct <- readGeneInfo("GNAS", readRaw=T, dil.steps)
bio.gnas.ct <- calcVarComp(gnas.dat.ct, ct=T)
pol.dat.ct <- readGeneInfo("POLH", readRaw=T, dil.steps) 
bio.pol.ct <- calcVarComp(pol.dat.ct, ct=T)
zcc.dat.ct <- readGeneInfo("ZCCHC7", readRaw=T, dil.steps)
bio.zcc.ct <- calcVarComp(zcc.dat.ct, ct=T)
pnn.dat.ct <- readGeneInfo("PNN", readRaw=T, dil.steps)
bio.pnn.ct <- calcVarComp(pnn.dat.ct, ct=T)
pik.dat.ct <- readGeneInfo("PIK3", readRaw=T, dil.steps)
bio.pik.ct <- calcVarComp(pik.dat.ct, ct=T) 
ddr.dat.ct <- readGeneInfo("DDR1", readRaw=T, dil.steps)
bio.ddr.ct <- calcVarComp(ddr.dat.ct, ct=T) 

setwd("..")
