# Supplementary material for: Inferring steady state single-cell gene expression distributions from analysis of mesoscopic samples
Source: Genome Biol. 2006 Dec 14;7(12):R119. doi: 10.1186/gb-2006-7-12-r119 (PMC1794432; doi:10.1186/gb-2006-7-12-r119)
Supplement: Additional data file 1 — AZIP file containing the qRT-PCR data analyzed in this manuscript, the software (as R code) used to perform the analysis and produce the figures presented, and instructions on how to install R and perform the analysis as well as a "README" that explicitly describes each file in the .zip archive. [file gb-2006-7-12-r119-S1.zip › stochastic/Serial_Dilution_Data/ACTB_CUL_raw.txt]

Ct1	Quantity1	Ct2	Quantity2	Ct3	Quantity3	MeanCt	MeanQuant	AvgDevCt	SDQuant	Ndrop
10^3 REP1 ACTB	19.5085	6.15746495830088	19.43488	6.17504549380146	NA	NA	19.4717	1466709.75	0.0368	41977.6062	1
10^4 REP1 ACTB	20.37037	5.95165253520217	18.7201	6.34573411403655	20.19303	5.99400044666299	19.7612	1365922.6667	0.694	738337.8604	0
10^4 REP2 ACTB	18.39352	6.42372035587668	18.59627	6.37530374106629	18.4044	6.42112300856663	18.4647	2554335.9333	0.0877	157212.2026	0
10^4 REP3 ACTB	18.41142	6.4194464833057	18.36181	6.43129253402292	18.14358	6.48340748037393	18.3056	2790071.5	0.108	222665.0203	0
10^5 REP1 ACTB	18.47803	6.40353916460385	18.63363	6.36638214096638	33.78954	2.74717260814090	23.6337	1619260.0641	6.7705	1405676.3894	0
10^5 REP2 ACTB	19.19774	6.23167468496981	18.3497	6.43418598132441	18.25255	6.45738459461689	18.6	2429707.7333	0.3985	632195.9646	0
10^5 REP3 ACTB	19.87125	6.07084176814838	19.26452	6.21572779638326	18.43967	6.41270064505778	19.1918	1802315.9667	0.5014	717950.4418	0
10^6 REP1 ACTB	19.7229	6.10626601656989	19.69366	6.11324976498557	20.00076	6.03991412261706	19.8058	1223802.6	0.13	110937.9934	0
10^6 REP2 ACTB	18.75239	6.338022221131	18.6948	6.3517746689105	18.6719	6.35724399816168	18.7064	2234028.4	0.0307	50718.1283	0
10^6 REP3 ACTB	19.29233	6.20908691631888	19.26344	6.21598578453553	19.31162	6.20447921272875	19.2891	1621348.6	0.0171	21647.6859	0
10^3 REP6 ACTB	18.52516	6.48976563235238	NA	NA	NA	NA	18.5252	3088628.2	0	NA	2
10^4 REP4 ACTB	17.25259	6.80092383431907	17.43735	6.75574778690103	17.1895	6.81635141780636	17.2931	6191001	0.0961	441714.914	0
10^4 REP5 ACTB	17.91899	6.63798143465403	17.82944	6.6598763324774	17.95822	6.62838933879787	17.9022	4388167	0.0485	164119.588	0
10^4 REP6 ACTB	17.50716	6.73867799581644	17.17977	6.81873130827237	18.02556	6.61192368496171	17.5708	5386085.1667	0.3032	1250462.5355	0
10^5 REP4 ACTB	20.10968	6.10232923603214	20.55632	5.99311971953503	19.07748	6.35471439508235	19.9145	1504377.8	0.558	672016.3925	0
10^5 REP5 ACTB	18.02608	6.61179542251167	18.24064	6.55933379225831	17.82702	6.6604695491064	18.0312	4097240.3	0.1396	475339.6122	0
10^5 REP6 ACTB	18.61351	6.46816064707082	18.268	6.55264376354962	18.38415	6.52424289104247	18.4219	3284118.5	0.1278	319739.2243	0
10^6 REP4 ACTB	19.05266	6.36078310619023	19.20401	6.32377578484229	18.77458	6.42877866043343	19.0104	2362172.7333	0.1572	294030.0005	0
10^6 REP5 ACTB	19.12668	6.3426842644534	19.26299	6.3093547927902	18.99716	6.37435482891668	19.1289	2202628.6333	0.0894	164577.1694	0
10^6 REP6 ACTB	19.92748	6.14687918049219	20.05115	6.11664008244977	19.70865	6.20038699427667	19.8958	1432275.6667	0.1247	141486.3388	0
10^3 REP7 ACTB	20.22866	6.1712079153783	NA	NA	NA	NA	20.2287	1483228	0	NA	2
10^3 REP8 ACTB	21.83472	5.75015973940067	NA	NA	NA	NA	21.8347	562548.2	0	NA	2
10^4 REP7 ACTB	22.95861	5.45552158806494	17.56477	6.86957646550228	17.25417	6.95100452922567	19.2592	5541489.6467	2.4663	4615479.1701	0
10^4 REP8 ACTB	17.51211	6.8833818355118	17.2837	6.94326256644493	17.29142	6.94123889443235	17.3624	8384968.5	0.0998	641089.843	0
10^4 REP9 ACTB	17.32134	6.93339490186564	17.20071	6.96501731023206	17.21296	6.96180723085742	17.245	8987465.3333	0.0509	356080.0409	0
10^5 REP7 ACTB	18.22291	6.6970362655429	18.13473	6.72015429865023	18.13573	6.71989248192331	18.1645	5158167.1667	0.039	156222.25	0
10^5 REP8 ACTB	17.77336	6.81489133298627	17.62925	6.85267257761245	21.31593	5.88616897429085	18.9062	4807419.75	1.6065	3509569.6298	0
10^5 REP9 ACTB	18.38838	6.6536579196898	18.19652	6.70395611368097	18.03411	6.746531956473	18.2063	5047013.1667	0.1214	537114.7741	0
10^6 REP7 ACTB	19.56116	6.34620045553335	19.41777	6.38379146117999	19.40461	6.38723993328038	19.4612	2359415.1	0.0667	121794.6304	0
10^6 REP8 ACTB	20.51975	6.09489581675904	20.20713	6.17685318246518	20.35103	6.13912628664229	20.3593	1374820	0.107	129231.4896	0
10^6 REP9 ACTB	19.49979	6.36228799772552	19.37193	6.39580821878086	19.2781	6.42040681713631	19.3833	2474486.6667	0.0777	165282.3721	0
