# Supplementary material for: Inferring steady state single-cell gene expression distributions from analysis of mesoscopic samples
Source: Genome Biol. 2006 Dec 14;7(12):R119. doi: 10.1186/gb-2006-7-12-r119 (PMC1794432; doi:10.1186/gb-2006-7-12-r119)
Supplement: Additional data file 1 — AZIP file containing the qRT-PCR data analyzed in this manuscript, the software (as R code) used to perform the analysis and produce the figures presented, and instructions on how to install R and perform the analysis as well as a "README" that explicitly describes each file in the .zip archive. [file gb-2006-7-12-r119-S1.zip › stochastic/Serial_Dilution_Data/ACTB_RNA_raw.txt]

Ct1	Quantity1	Ct2	Quantity2	Ct3	Quantity3	MeanCt	MeanQuant	AvgDevCt	SDQuant	Ndrop
10^3 REP1 ACTB	20.64059	5.49014283975766	20.76676	5.45706222893851	20.54943	5.51404330633681	20.6523	307403.48	0.0763	20136.4467	0
10^3 REP2 ACTB	18.81658	5.96836852256913	18.82815	5.96533629734039	18.7593	5.98338792348417	18.8013	938504.2333	0.028	21006.8481	0
10^3 REP3 ACTB	21.37381	5.29790307193689	21.22945	5.33575151687793	21.15928	5.354149810452	21.2542	213744.3733	0.0798	13956.3366	0
10^4 REP1 ACTB	18.03596	6.17303374305932	19.17423	5.8745994729521	18.14714	6.14388610768254	18.4524	1210490.4133	0.4812	402401.0581	0
10^4 REP2 ACTB	17.50302	6.31276416743871	17.52974	6.30575799685677	17.75243	6.24737215012071	17.5951	1948072.8333	0.1049	157197.9453	0
10^4 REP3 ACTB	17.31818	6.3612260683173	17.49816	6.31403685723401	17.15822	6.40316484098358	17.3249	2296135.7333	0.1155	234729.0331	0
10^5 REP1 ACTB	17.12557	6.41172409242398	18.46159	6.06144139538867	17.1785	6.39784719871098	17.5886	2077352.2	0.582	802430.5817	0
10^5 REP2 ACTB	17.65231	6.27362204302103	17.58594	6.29102278684107	26.53669	3.94427944388198	20.5916	1280306.6277	3.9634	1101829.2539	0
10^5 REP3 ACTB	17.44012	6.3292531853603	17.24607	6.38013125177856	17.12893	6.41084337602791	17.2717	2369746.3333	0.1123	222057.6591	0
10^6 REP1 ACTB	19.8398	5.70009708085033	17.56423	6.29671478035057	17.36675	6.34849071299992	18.2569	1570826.6267	1.0552	934683.2306	0
10^6 REP2 ACTB	17.52081	6.3080987967062	17.15149	6.40492914833088	17.07052	6.42615652402866	17.2476	2413732.5333	0.1821	335961.3115	0
10^6 REP3 ACTB	17.29389	6.36759378587699	17.33198	6.35760738363405	17.22319	6.3861312558957	17.283	2347499.0667	0.0399	78594.7186	0
10^3 REP4 ACTB	20.25791	5.55697200432806	20.44822	5.5078525402937	20.12395	5.59154940986215	20.2767	357662.8433	0.1143	34310.6036	0
10^3 REP5 ACTB	20.56463	5.47780562656231	20.42184	5.51466036243893	20.5166	5.4902029226291	20.501	312243.9633	0.0528	13568.8622	0
10^3 REP6 ACTB	20.79076	5.41943930815305	21.16948	5.32168817952615	21.2178	5.30921553766511	21.0593	225412.0367	0.1791	32417.6921	0
10^4 REP4 ACTB	17.6615	6.2271313522377	17.41262	6.29137229193307	17.41442	6.29090593366218	17.4962	1865664.9667	0.1102	154677.2286	0
10^4 REP5 ACTB	22.39102	5.00639676354491	NA	-Inf	23.63003	4.68659542936306	23.0105	50026.4133	0.6195	50757.036	1
10^4 REP6 ACTB	18.13396	6.10518742664414	18.01897	6.13486766682738	17.87393	6.17230130120027	18.009	1375062.3667	0.09	106874.3595	0
10^5 REP4 ACTB	17.31119	6.31755209088484	17.4302	6.28683517823603	17.52107	6.2633781370567	17.4208	1949050.2	0.0731	122369.6535	0
10^5 REP5 ACTB	17.37041	6.30226610442103	17.28375	6.32463452332079	17.39057	6.29706335223772	17.3482	2033075.9667	0.043	69139.2962	0
10^5 REP6 ACTB	17.33177	6.31224061236925	17.16724	6.35470581716755	17.17329	6.35314419658781	17.2241	2190132.5	0.0718	119436.4758	0
10^6 REP4 ACTB	17.55953	6.25345136271756	21.39064	5.2646031246219	17.30255	6.31978178297748	18.7509	1354874.4867	1.7598	1024812.8109	0
10^6 REP5 ACTB	17.43675	6.2851424159172	17.53722	6.25920962827395	17.52017	6.26361131191367	17.498	1859814.9	0.0409	59904.7939	0
10^6 REP6 ACTB	17.78541	6.19515133001059	17.89736	6.1662549989547	17.59836	6.24343012642668	17.7604	1595095.4333	0.108	144604.0383	0
10^3 REP7 ACTB	19.73552	5.71853160682371	19.89848	5.6757559850114	19.78588	5.70531223575685	19.8066	501455.6567	0.0612	25056.6587	0
10^3 REP8 ACTB	19.6585	5.73874853997369	19.86361	5.68491030355435	19.3765	5.81276988213808	19.6329	560605.76	0.1709	83577.132	0
10^3 REP9 ACTB	20.21028	5.59391164288379	20.01013	5.64645004522985	20.14086	5.61213398396302	20.1204	414999.75	0.0735	25704.8751	0
10^4 REP7 ACTB	16.92734	6.45564269521721	16.91726	6.45828868699994	16.96369	6.44610117821288	16.9361	2840374.8333	0.0184	41780.4355	0
10^4 REP8 ACTB	16.6976	6.5159473497762	16.93321	6.45410107703046	16.74845	6.50259875529829	16.7931	3102311.8	0.0934	228198.4117	0
10^4 REP9 ACTB	16.59773	6.54216193066161	16.54942	6.55484105638541	16.56151	6.55166913939562	16.5696	3544791.6667	0.0188	53676.6736	0
10^5 REP7 ACTB	16.94547	6.45088337709806	16.89673	6.46367740005793	16.87377	6.46970463755439	16.9053	2893960.0333	0.0268	63805.2522	0
10^5 REP8 ACTB	17.72699	6.2457447066048	17.52033	6.2999901582695	17.51374	6.30172205680073	17.587	1919782.4333	0.0933	137618.8076	0
10^5 REP9 ACTB	16.48129	6.57272578715702	16.61143	6.53856516344345	16.63244	6.53305054069258	16.5751	3535667.5	0.0625	177216.1478	0
10^6 REP7 ACTB	17.34478	6.34606980823067	17.66481	6.26206779221412	17.11729	6.40578364510668	17.3756	2197500.1333	0.1928	359051.3095	0
10^6 REP8 ACTB	NA	-Inf	17.50399	6.30428076200472	NA	-Inf	17.504	671675.5	0	NA	2
10^6 REP9 ACTB	16.9829	6.44105862041342	16.89829	6.46326923167433	16.77041	6.49683572519386	16.8839	2935365	0.0756	190907.2654	0
