# Supplementary material for: Inferring steady state single-cell gene expression distributions from analysis of mesoscopic samples
Source: Genome Biol. 2006 Dec 14;7(12):R119. doi: 10.1186/gb-2006-7-12-r119 (PMC1794432; doi:10.1186/gb-2006-7-12-r119)
Supplement: Additional data file 1 — AZIP file containing the qRT-PCR data analyzed in this manuscript, the software (as R code) used to perform the analysis and produce the figures presented, and instructions on how to install R and perform the analysis as well as a "README" that explicitly describes each file in the .zip archive. [file gb-2006-7-12-r119-S1.zip › stochastic/Serial_Dilution_Data/ATP5L_CUL_raw.txt]

Ct1	Quantity1	Ct2	Quantity2	Ct3	Quantity3	MeanCt	MeanQuant	AvgDevCt	SDQuant	Ndrop
10^3 REP1 ATP5L	25.19372	4.79984330232778	25.12005	4.81743380533878	NA	NA	25.1569	64376.5365	0.0368	1843.5172	1
10^4 REP1 ATP5L	25.99222	4.60916232210121	25.83647	4.64635516683642	26.27873	4.54074239636093	26.0358	39895.8607	0.162	4826.5451	0
10^4 REP2 ATP5L	24.02708	5.07843397892825	24.15776	5.04722785197485	24.26082	5.02261829739778	24.1486	112209.23	0.081	7250.7779	0
10^4 REP3 ATP5L	23.94278	5.09856509582588	24.01334	5.08171655317761	23.97394	5.09112454213204	23.9767	123175.2367	0.0244	2391.918	0
10^5 REP1 ATP5L	22.79872	5.37176608975251	22.90637	5.34605884577093	22.71038	5.3928594580022	22.8052	234773.42	0.0675	12632.2297	0
10^5 REP2 ATP5L	23.1589	5.28575564403152	23.29141	5.25411034779465	23.37738	5.23358345824187	23.2759	181279.5167	0.078	11034.2156	0
10^5 REP3 ATP5L	23.43764	5.21919157130594	23.55804	5.19043969798105	23.52941	5.19727849005173	23.5084	159395.95	0.0471	5554.1954	0
10^6 REP1 ATP5L	23.75102	5.14435672573351	23.82106	5.12763166030070	23.78213	5.1369294854546	23.7847	136886.2467	0.0242	2638.3425	0
10^6 REP2 ATP5L	22.90814	5.34563683526255	22.92265	5.34217213909603	22.91555	5.34386683300756	22.9154	220746.71	0.0049	880.6376	0
10^6 REP3 ATP5L	23.24065	5.26623299063144	23.31382	5.24876022081756	23.26301	5.26089240636917	23.2725	181421.9867	0.0276	3726.3937	0
10^3 REP6 ATP5L	24.31632	5.0737500142072	NA	NA	NA	NA	24.3163	118508.64	0	NA	2
10^4 REP4 ATP5L	22.90137	5.41972304963279	22.89755	5.4206571535876	22.97227	5.40238903766934	22.9237	259619.4833	0.0324	6107.9276	0
10^4 REP5 ATP5L	23.54102	5.26332091918325	23.62379	5.24308348592054	23.65965	5.2343135019938	23.6082	176634.9	0.0448	6086.8863	0
10^4 REP6 ATP5L	22.76922	5.45203497113067	22.90105	5.4198007619248	22.90147	5.41970013308574	22.8572	269637.8033	0.0587	11712.3375	0
10^5 REP4 ATP5L	22.57491	5.49954794866459	22.83257	5.43654488064384	22.77878	5.44969939344201	22.7288	290260.8133	0.1026	22597.1499	0
10^5 REP5 ATP5L	22.28906	5.56944273573931	22.37253	5.54903317088139	22.39617	5.54325149845525	22.3526	358141.9133	0.0424	11428.6627	0
10^5 REP6 ATP5L	22.59271	5.49519492991282	22.77008	5.45182513665086	22.77615	5.45034119362704	22.713	292611.1	0.0802	17445.9887	0
10^6 REP4 ATP5L	22.76569	5.45290042114142	22.73173	5.46120261352526	22.78823	5.44738768137323	22.7619	284359.2733	0.0201	4560.399	0
10^6 REP5 ATP5L	23.27842	5.32753037022525	23.39866	5.29813004018412	23.3052	5.32098294076153	23.3274	206885.2967	0.0475	7291.1259	0
10^6 REP6 ATP5L	23.68115	5.22905828338613	23.75583	5.21079777206316	23.72723	5.21778915912003	23.7214	165683.9067	0.0268	3523.1573	0
10^3 REP7 ATP5L	22.27666	5.63430263053285	NA	NA	NA	NA	22.2767	430826.72	0	NA	2
10^3 REP8 ATP5L	20.80388	6.02040674029213	NA	NA	NA	NA	20.8039	1048109.7	0	NA	2
10^4 REP7 ATP5L	18.5806	6.60326386838876	18.43544	6.64132069218456	18.52065	6.61898232079297	18.5122	4182831.1	0.0512	184836.7306	0
10^4 REP8 ATP5L	23.03507	5.43547677950392	18.53221	6.61595105063772	18.53208	6.61598443632317	20.0331	2844301.9	2.0013	2227185.8556	0
10^4 REP9 ATP5L	18.58403	6.60236597426308	18.61548	6.59412050622651	18.53197	6.61601256242846	18.5772	4020317.5667	0.0301	102652.4654	0
10^5 REP7 ATP5L	19.68569	6.31355428913429	19.76527	6.292691233486	19.63854	6.32591533408626	19.6965	2046143.1	0.0458	78724.3144	0
10^5 REP8 ATP5L	18.97499	6.49987172846335	19.14279	6.45588017163148	18.87299	6.5266108591656	18.9969	3126749.2667	0.0972	254419.9437	0
10^5 REP9 ATP5L	19.71444	6.30601692074825	19.67943	6.31519316551588	19.43749	6.37862253118295	19.6105	2160211.1667	0.1153	201236.4532	0
10^6 REP7 ATP5L	20.96551	5.97803449455166	21.01948	5.96388579690617	20.85625	6.0066776183401	20.9471	962127.4867	0.0606	48663.9863	0
10^6 REP8 ATP5L	21.60056	5.81154869942818	21.76371	5.76877643197143	21.43025	5.8561973608822	21.5982	651089.4367	0.1119	65522.8265	0
10^6 REP9 ATP5L	21.23987	5.90610743557313	20.53014	6.0921716765934	20.61153	6.07083272929906	20.7938	1073055.4333	0.2973	233531.3462	0
