# Supplementary material for: Inferring steady state single-cell gene expression distributions from analysis of mesoscopic samples
Source: Genome Biol. 2006 Dec 14;7(12):R119. doi: 10.1186/gb-2006-7-12-r119 (PMC1794432; doi:10.1186/gb-2006-7-12-r119)
Supplement: Additional data file 1 — AZIP file containing the qRT-PCR data analyzed in this manuscript, the software (as R code) used to perform the analysis and produce the figures presented, and instructions on how to install R and perform the analysis as well as a "README" that explicitly describes each file in the .zip archive. [file gb-2006-7-12-r119-S1.zip › stochastic/Serial_Dilution_Data/ATP5L_RNA_raw.txt]

Ct1	Quantity1	Ct2	Quantity2	Ct3	Quantity3	MeanCt	MeanQuant	AvgDevCt	SDQuant	Ndrop
10^3 REP1 ATP5L	26.82674	3.86823392724559	26.96375	3.83231139154022	27.08746	3.79987598698226	26.9593	6829.2327	0.0884	538.3513	0
10^3 REP2 ATP5L	24.45497	4.49007367165052	24.4548	4.49011802874009	24.32812	4.52332972130209	24.4126	31729.172	0.0563	1419.2372	0
10^3 REP3 ATP5L	28.16533	3.51727581926102	28.35102	3.46859099874126	27.88382	3.59108303631156	28.1334	3377.4737	0.1664	485.1263	0
10^4 REP1 ATP5L	23.09657	4.84622385291127	22.98963	4.87426043925166	22.987	4.87494989600863	23.0244	73341.4317	0.0481	2737.0584	0
10^4 REP2 ATP5L	22.45389	5.01472331617428	23.20584	4.81757541704801	22.94821	4.88512133049631	22.8693	81969.1333	0.2769	19405.5353	0
10^4 REP3 ATP5L	22.42128	5.02327394741677	22.63153	4.96814918410568	22.37176	5.03625870915774	22.4749	102380.3583	0.1045	8340.6096	0
10^5 REP1 ATP5L	21.99531	5.13495587504882	22.51368	4.99904776505217	23.02566	4.86481575159101	22.5116	103158.9333	0.3442	31731.6761	0
10^5 REP2 ATP5L	22.04469	5.1220097279415	22.33433	5.04607010479108	22.38947	5.03161526038104	22.2562	117059.8133	0.141	13440.9235	0
10^5 REP3 ATP5L	22.20103	5.08102132058353	22.45631	5.01408912137036	22.3488	5.04227589160041	22.3354	111343.592	0.0896	8660.5407	0
10^6 REP1 ATP5L	22.20154	5.08088541732005	22.21844	5.07645416310796	22.18585	5.08500049970252	22.2019	120446.4617	0.011	1185.1532	0
10^6 REP2 ATP5L	22.30196	5.05455826642246	22.16476	5.09052992577234	22.24033	5.07071589354242	22.2357	118082.1223	0.0473	4907.8466	0
10^6 REP3 ATP5L	22.1787	5.08687448495475	22.28115	5.06001281451333	22.16121	5.09146119041871	22.207	120134.97	0.0494	4649.4188	0
10^3 REP4 ATP5L	26.91141	3.83963728043949	27.3388	3.72932435549543	27.41217	3.71038674730645	27.2208	5802.5622	0.2063	968.0464	0
10^3 REP5 ATP5L	27.55307	3.67401814071175	27.32288	3.73343301257752	27.21553	3.76114151984931	27.3638	5301.1032	0.1262	533.2278	0
10^3 REP6 ATP5L	28.4796	3.43487001159053	27.76159	3.62019728930299	27.70472	3.63487434208105	27.982	3735.4723	0.3318	880.7126	0
10^4 REP4 ATP5L	26.90994	3.84001635818928	30.15692	3.00193809456251	NA	-Inf	28.5334	2641.0143	1.6235	3738.3626	1
10^4 REP5 ATP5L	22.79878	4.90114927387522	23.7559	4.65410518075798	23.22723	4.79056214430688	23.2606	62158.4193	0.3302	17279.169	0
10^4 REP6 ATP5L	23.60058	4.69419576021148	23.76706	4.65122461576002	23.75489	4.65436601086165	23.7075	46455.8423	0.0713	2601.0091	0
10^5 REP4 ATP5L	22.48941	4.98100042136839	22.54529	4.96657705785899	22.31671	5.02557565859307	22.4505	98126.0453	0.0892	7051.5763	0
10^5 REP5 ATP5L	22.501	4.97800827200781	22.75252	4.91308831915547	22.89687	4.87583113483762	22.7168	84019.495	0.1439	10138.0916	0
10^5 REP6 ATP5L	22.38606	5.00767563134351	22.54702	4.96612976013153	22.33541	5.02074909437608	22.4228	99724.7217	0.0828	6449.3371	0
10^6 REP4 ATP5L	22.2783	5.03549099540377	22.49776	4.97884419242909	22.4947	4.9796352522244	22.4236	99726.6103	0.0969	7611.728	0
10^6 REP5 ATP5L	21.9429	5.12206078286951	22.2444	5.04424094297175	22.11546	5.07751940946929	22.1009	120906.0583	0.1053	10928.5127	0
10^6 REP6 ATP5L	22.44042	4.99364424520711	22.56821	4.96066043670637	22.54706	4.96611975922991	22.5186	94127.4633	0.0521	3870.9493	0
10^3 REP7 ATP5L	26.52989	3.9350947925478	26.7888	3.86713506941172	26.75055	3.87717510872111	26.6897	7837.5906	0.1066	676.0073	0
10^3 REP8 ATP5L	25.91598	4.09623908331853	26.2444	4.01003217226636	25.75341	4.13891123145502	25.9713	12161.224	0.1821	1789.3164	0
10^3 REP9 ATP5L	26.81424	3.86045884941873	26.81065	3.86140109126355	26.93819	3.82792210364087	26.8544	7082.7819	0.0559	306.8666	0
10^4 REP7 ATP5L	22.08388	5.10211802423649	22.38484	5.02311992814011	22.30459	5.04418326530268	22.2578	114228.302	0.1159	10952.6784	0
10^4 REP8 ATP5L	22.14204	5.08685162200664	22.39517	5.02040767260059	22.36565	5.02815532641576	22.301	111215.7303	0.1059	9506.0789	0
10^4 REP9 ATP5L	21.70245	5.20223810336156	21.86785	5.1588225401769	21.88929	5.15319537785211	21.8199	148585.8967	0.0783	9332.0214	0
10^5 REP7 ATP5L	21.83352	5.16783330676576	21.8696	5.15836333655592	21.88797	5.15353966304345	21.8637	144528.2533	0.0201	2425.9886	0
10^5 REP8 ATP5L	22.48923	4.99571798779967	22.2865	5.04893113847351	22.30539	5.04397296564293	22.3604	107200.135	0.0859	7113.6022	0
10^5 REP9 ATP5L	22.4617	5.0029430343318	22.57423	4.97340728300738	22.43506	5.00993540346324	22.4903	99018.18	0.0559	4370.5297	0
10^6 REP7 ATP5L	21.75487	5.18847753919315	22.12032	5.0925521702993	21.71654	5.19853783200896	21.8639	145349.4213	0.1709	18791.1568	0
10^6 REP8 ATP5L	21.71484	5.1989851027674	21.2985	5.30826852303183	21.93998	5.13988921982092	21.6511	166494.6667	0.2351	33474.3483	0
10^6 REP9 ATP5L	21.60571	5.22763108950296	21.59	5.23175382775094	21.78214	5.18132017638908	21.6593	163743.0133	0.0819	10359.6625	0
