# Supplementary material for: Inferring steady state single-cell gene expression distributions from analysis of mesoscopic samples
Source: Genome Biol. 2006 Dec 14;7(12):R119. doi: 10.1186/gb-2006-7-12-r119 (PMC1794432; doi:10.1186/gb-2006-7-12-r119)
Supplement: Additional data file 1 — AZIP file containing the qRT-PCR data analyzed in this manuscript, the software (as R code) used to perform the analysis and produce the figures presented, and instructions on how to install R and perform the analysis as well as a "README" that explicitly describes each file in the .zip archive. [file gb-2006-7-12-r119-S1.zip › stochastic/Serial_Dilution_Data/Culture Dilution Plate 1 Results.txt]

SDS 2.2.2	AQ Results	1.0
Filename	Culture Dilution Plate 1
PlateID	
Assay Type	Absolute Quantification
Run DateTime	1/31/06 5:19:54 PM
Operator	
ThermalCycleParams	

Sample Information

Well	Sample Name	Detector Name	Reporter	Task	Ct	Quantity	Qty Mean	Qty StdDev	Ct Mean	Ct StdDev	Baseline Type	Baseline Start	Baseline Stop	Threshold Type	Threshold	
1	10^6 Rep1 ACTB	SYBR Green	SYBR	Unknown	19.722902	1277220.9	1223802.6	110938.01	19.805773	0.16949616	Automatic			Automatic	0.04359218	
2	10^6 Rep1 PNN	SYBR Green	SYBR	Unknown	25.646048	49184.39	49312.22	13378.923	25.687553	0.50666296	Automatic			Automatic	0.04359218	
3	10^5 Rep1 ACTB	SYBR Green	SYBR	Unknown	18.478033	2532440.0	1619260.0	1405676.4	23.633736	8.795528	Automatic			Automatic	0.04359218	
4	10^5 Rep1 PNN	SYBR Green	SYBR	Unknown	26.712803	27358.201	108129.76	143005.83	25.402512	2.4931607	Automatic			Automatic	0.04359218	
5	10^4 Rep1 ACTB	SYBR Green	SYBR	Unknown	20.370367	894648.7	1365922.6	738337.8	19.761168	0.90593857	Automatic			Automatic	0.04359218	
6	10^4 Rep1 PNN	SYBR Green	SYBR	Unknown	25.869667	43493.79	45222.875	4154.751	25.803741	0.16358116	Automatic			Automatic	0.04359218	
7	10^3 Rep1 ACTB	SYBR Green	SYBR	Unknown	19.508501	1437027.1	1466709.8	41977.57	19.471691	0.052057087	Automatic			Automatic	0.04359218	
8	10^3 Rep1 PNN	SYBR Green	SYBR	Unknown	24.493908	92673.73	82296.16	14676.106	24.724468	0.32606286	Automatic			Automatic	0.04359218	
9	10^6 Rep2 ACTB	SYBR Green	SYBR	Unknown	18.752394	2177821.2	2234028.2	50718.1	18.706366	0.041473895	Automatic			Automatic	0.04359218	
10	10^6 Rep2 PNN	SYBR Green	SYBR	Unknown	24.656637	84741.71	91064.305	5583.5435	24.5281	0.11329976	Automatic			Automatic	0.04359218	
11	10^5 Rep2 ACTB	SYBR Green	SYBR	Unknown	19.197739	1704804.9	2429707.8	632195.94	18.599993	0.5199359	Automatic			Automatic	0.04359218	
12	10^5 Rep2 PNN	SYBR Green	SYBR	Unknown	29.54482	5765.0835	10245.125	11343.224	29.39916	2.3127575	Automatic			Automatic	0.04359218	
13	10^4 Rep2 ACTB	SYBR Green	SYBR	Unknown	18.393522	2652896.8	2554336.0	157212.22	18.464731	0.1140481	Automatic			Automatic	0.04359218	
14	10^4 Rep2 PNN	SYBR Green	SYBR	Unknown	23.727694	141230.22	151756.77	11945.576	23.600662	0.14180818	Automatic			Automatic	0.04359218	
15	10^6 Rep3 ACTB	SYBR Green	SYBR	Unknown	19.292328	1618403.9	1621348.6	21647.674	19.28913	0.024251398	Automatic			Automatic	0.04359218	
16	10^6 Rep3 PNN	SYBR Green	SYBR	Unknown	25.276878	60253.805	65658.81	9855.862	25.133657	0.2630705	Automatic			Automatic	0.04359218	
17	10^5 Rep3 ACTB	SYBR Green	SYBR	Unknown	19.871246	1177177.0	1802316.0	717950.44	19.19181	0.718553	Automatic			Automatic	0.04359218	
18	10^5 Rep3 PNN	SYBR Green	SYBR	Unknown	29.439207	6109.786	6655.4937	771.74695	29.289753	0.21136004	Automatic			Automatic	0.04359218	
19	10^4 Rep3 ACTB	SYBR Green	SYBR	Unknown	18.411419	2626917.8	2790071.8	222665.02	18.305601	0.14249453	Automatic			Automatic	0.04359218	
20	10^4 Rep3 PNN	SYBR Green	SYBR	Unknown	23.498663	160184.28	168197.36	14141.445	23.41405	0.14953795	Automatic			Automatic	0.04359218	
25	10^6 Rep1 ACTB	SYBR Green	SYBR	Unknown	19.693657	1297925.5	1223802.6	110938.01	19.805773	0.16949616	Automatic			Automatic	0.04359218	
26	10^6 Rep1 PNN	SYBR Green	SYBR	Unknown	26.213692	35997.67	49312.22	13378.923	25.687553	0.50666296	Automatic			Automatic	0.04359218	
27	10^5 Rep1 ACTB	SYBR Green	SYBR	Unknown	18.633633	2324781.5	1619260.0	1405676.4	23.633736	8.795528	Automatic			Automatic	0.04359218	
28	10^5 Rep1 PNN	SYBR Green	SYBR	Unknown	26.967321	23785.316	108129.76	143005.83	25.402512	2.4931607	Automatic			Automatic	0.04359218	
29	10^4 Rep1 ACTB	SYBR Green	SYBR	Unknown	18.7201	2216838.8	1365922.6	738337.8	19.761168	0.90593857	Automatic			Automatic	0.04359218	
30	10^4 Rep1 PNN	SYBR Green	SYBR	Unknown	25.617485	49962.938	45222.875	4154.751	25.803741	0.16358116	Automatic			Automatic	0.04359218	
31	10^3 Rep1 ACTB	SYBR Green	SYBR	Unknown	19.434881	1496392.4	1466709.8	41977.57	19.471691	0.052057087	Automatic			Automatic	0.04359218	
32	10^3 Rep1 PNN	SYBR Green	SYBR	Unknown	24.95503	71918.58	82296.16	14676.106	24.724468	0.32606286	Automatic			Automatic	0.04359218	
33	10^6 Rep2 ACTB	SYBR Green	SYBR	Unknown	18.694803	2247888.0	2234028.2	50718.1	18.706366	0.041473895	Automatic			Automatic	0.04359218	
34	10^6 Rep2 PNN	SYBR Green	SYBR	Unknown	24.484924	93132.64	91064.305	5583.5435	24.5281	0.11329976	Automatic			Automatic	0.04359218	
35	10^5 Rep2 ACTB	SYBR Green	SYBR	Unknown	18.349695	2717602.8	2429707.8	632195.94	18.599993	0.5199359	Automatic			Automatic	0.04359218	
36	10^5 Rep2 PNN	SYBR Green	SYBR	Unknown	31.635643	1826.0814	10245.125	11343.224	29.39916	2.3127575	Automatic			Automatic	0.04359218	
37	10^4 Rep2 ACTB	SYBR Green	SYBR	Unknown	18.596273	2373032.8	2554336.0	157212.22	18.464731	0.1140481	Automatic			Automatic	0.04359218	
38	10^4 Rep2 PNN	SYBR Green	SYBR	Unknown	23.62663	149300.52	151756.77	11945.576	23.600662	0.14180818	Automatic			Automatic	0.04359218	
39	10^6 Rep3 ACTB	SYBR Green	SYBR	Unknown	19.263437	1644317.9	1621348.6	21647.674	19.28913	0.024251398	Automatic			Automatic	0.04359218	
40	10^6 Rep3 PNN	SYBR Green	SYBR	Unknown	25.294039	59687.934	65658.81	9855.862	25.133657	0.2630705	Automatic			Automatic	0.04359218	
41	10^5 Rep3 ACTB	SYBR Green	SYBR	Unknown	19.264519	1643341.4	1802316.0	717950.44	19.19181	0.718553	Automatic			Automatic	0.04359218	
42	10^5 Rep3 PNN	SYBR Green	SYBR	Unknown	29.140299	7201.201	6655.4937	771.74695	29.289753	0.21136004	Automatic			Automatic	0.04359218	
43	10^4 Rep3 ACTB	SYBR Green	SYBR	Unknown	18.361813	2699557.2	2790071.8	222665.02	18.305601	0.14249453	Automatic			Automatic	0.04359218	
44	10^4 Rep3 PNN	SYBR Green	SYBR	Unknown	23.241388	184525.56	168197.36	14141.445	23.41405	0.14953795	Automatic			Automatic	0.04359218	
49	10^6 Rep1 ACTB	SYBR Green	SYBR	Unknown	20.000761	1096261.4	1223802.6	110938.01	19.805773	0.16949616	Automatic			Automatic	0.04359218	
50	10^6 Rep1 PNN	SYBR Green	SYBR	Unknown	25.202919	62754.6	49312.22	13378.923	25.687553	0.50666296	Automatic			Automatic	0.04359218	
51	10^5 Rep1 ACTB	SYBR Green	SYBR	Unknown	33.78954	558.6922	1619260.0	1405676.4	23.633736	8.795528	Automatic			Automatic	0.04359218	
52	10^5 Rep1 PNN	SYBR Green	SYBR	Unknown	22.52741	273245.78	108129.76	143005.83	25.402512	2.4931607	Automatic			Automatic	0.04359218	
53	10^4 Rep1 ACTB	SYBR Green	SYBR	Unknown	20.19303	986280.5	1365922.6	738337.8	19.761168	0.90593857	Automatic			Automatic	0.04359218	
54	10^4 Rep1 PNN	SYBR Green	SYBR	Unknown	25.924074	42211.9	45222.875	4154.751	25.803741	0.16358116	Automatic			Automatic	0.04359218	
57	10^6 Rep2 ACTB	SYBR Green	SYBR	Unknown	18.6719	2276376.0	2234028.2	50718.1	18.706366	0.041473895	Automatic			Automatic	0.04359218	
58	10^6 Rep2 PNN	SYBR Green	SYBR	Unknown	24.442732	95318.56	91064.305	5583.5435	24.5281	0.11329976	Automatic			Automatic	0.04359218	
59	10^5 Rep2 ACTB	SYBR Green	SYBR	Unknown	18.252548	2866715.5	2429707.8	632195.94	18.599993	0.5199359	Automatic			Automatic	0.04359218	
60	10^5 Rep2 PNN	SYBR Green	SYBR	Unknown	27.017014	23144.209	10245.125	11343.224	29.39916	2.3127575	Automatic			Automatic	0.04359218	
61	10^4 Rep2 ACTB	SYBR Green	SYBR	Unknown	18.4044	2637078.2	2554336.0	157212.22	18.464731	0.1140481	Automatic			Automatic	0.04359218	
62	10^4 Rep2 PNN	SYBR Green	SYBR	Unknown	23.447666	164739.53	151756.77	11945.576	23.600662	0.14180818	Automatic			Automatic	0.04359218	
63	10^6 Rep3 ACTB	SYBR Green	SYBR	Unknown	19.311623	1601324.0	1621348.6	21647.674	19.28913	0.024251398	Automatic			Automatic	0.04359218	
64	10^6 Rep3 PNN	SYBR Green	SYBR	Unknown	24.83005	77034.69	65658.81	9855.862	25.133657	0.2630705	Automatic			Automatic	0.04359218	
65	10^5 Rep3 ACTB	SYBR Green	SYBR	Unknown	18.439669	2586429.5	1802316.0	717950.44	19.19181	0.718553	Automatic			Automatic	0.04359218	
66	10^5 Rep3 PNN	SYBR Green	SYBR	Unknown	Undetermined	0.0	6655.4937	771.74695	29.289753	0.21136004	Automatic			Automatic	0.04359218	
67	10^4 Rep3 ACTB	SYBR Green	SYBR	Unknown	18.143576	3043739.5	2790071.8	222665.02	18.305601	0.14249453	Automatic			Automatic	0.04359218	
68	10^4 Rep3 PNN	SYBR Green	SYBR	Unknown	23.502094	159882.23	168197.36	14141.445	23.41405	0.14953795	Automatic			Automatic	0.04359218	
73	10^6 Rep1 GAPDH	SYBR Green	SYBR	Unknown	23.382805	170720.81	166180.48	16468.135	23.437963	0.18430105	Automatic			Automatic	0.04359218	
74	10^6 Rep1 PIK3	SYBR Green	SYBR	Unknown	Undetermined	0.0					Automatic			Automatic	0.04359218	
75	10^5 Rep1 GAPDH	SYBR Green	SYBR	Unknown	27.838482	14732.512	24849.068	15178.357	27.094254	1.0288396	Automatic			Automatic	0.04359218	
76	10^5 Rep1 PIK3	SYBR Green	SYBR	Unknown	Undetermined	0.0					Automatic			Automatic	0.04359218	
77	10^4 Rep1 GAPDH	SYBR Green	SYBR	Unknown	22.500967	277247.88	266806.97	20607.338	22.574514	0.14382993	Automatic			Automatic	0.04359218	
78	10^4 Rep1 PIK3	SYBR Green	SYBR	Unknown	32.112072	1405.2365					Automatic			Automatic	0.04359218	
79	10^3 Rep1 GAPDH	SYBR Green	SYBR	Unknown	23.347342	174082.48	180227.81	8690.817	23.285305	0.08773288	Automatic			Automatic	0.04359218	
80	10^3 Rep1 PIK3	SYBR Green	SYBR	Unknown	31.359236	2125.817	1172.1396	1348.7034	33.428238	2.9260097	Automatic			Automatic	0.04359218	
81	10^6 Rep2 GAPDH	SYBR Green	SYBR	Unknown	22.156864	334996.03	176591.81	164319.55	24.858185	3.8042169	Automatic			Automatic	0.04359218	
82	10^6 Rep2 PIK3	SYBR Green	SYBR	Unknown	Undetermined	0.0					Automatic			Automatic	0.04359218	
83	10^5 Rep2 GAPDH	SYBR Green	SYBR	Unknown	25.734848	46840.54	33733.887	11597.202	26.399376	0.5972055	Automatic			Automatic	0.04359218	
84	10^5 Rep2 PIK3	SYBR Green	SYBR	Unknown	Undetermined	0.0					Automatic			Automatic	0.04359218	
85	10^4 Rep2 GAPDH	SYBR Green	SYBR	Unknown	20.806465	703902.9	692410.8	18204.465	20.836826	0.04818485	Automatic			Automatic	0.04359218	
86	10^4 Rep2 PIK3	SYBR Green	SYBR	Unknown	32.610474	1068.3949					Automatic			Automatic	0.04359218	
87	10^6 Rep3 GAPDH	SYBR Green	SYBR	Unknown	23.017536	208695.16	141315.25	58711.613	23.822641	0.705813	Automatic			Automatic	0.04359218	
88	10^6 Rep3 PIK3	SYBR Green	SYBR	Unknown	Undetermined	0.0					Automatic			Automatic	0.04359218	
89	10^5 Rep3 GAPDH	SYBR Green	SYBR	Unknown	26.692638	27663.215	16606.36	9934.85	27.837866	1.0863398	Automatic			Automatic	0.04359218	
90	10^5 Rep3 PIK3	SYBR Green	SYBR	Unknown	Undetermined	0.0					Automatic			Automatic	0.04359218	
91	10^4 Rep3 GAPDH	SYBR Green	SYBR	Unknown	20.463327	850068.4	716907.2	122907.99	20.790667	0.30747205	Automatic			Automatic	0.04359218	
92	10^4 Rep3 PIK3	SYBR Green	SYBR	Unknown	Undetermined	0.0					Automatic			Automatic	0.04359218	
97	10^6 Rep1 GAPDH	SYBR Green	SYBR	Unknown	23.643543	147918.5	166180.48	16468.135	23.437963	0.18430105	Automatic			Automatic	0.04359218	
98	10^6 Rep1 PIK3	SYBR Green	SYBR	Unknown	Undetermined	0.0					Automatic			Automatic	0.04359218	
99	10^5 Rep1 GAPDH	SYBR Green	SYBR	Unknown	27.524078	17512.826	24849.068	15178.357	27.094254	1.0288396	Automatic			Automatic	0.04359218	
100	10^5 Rep1 PIK3	SYBR Green	SYBR	Unknown	Undetermined	0.0					Automatic			Automatic	0.04359218	
101	10^4 Rep1 GAPDH	SYBR Green	SYBR	Unknown	22.482327	280104.12	266806.97	20607.338	22.574514	0.14382993	Automatic			Automatic	0.04359218	
102	10^4 Rep1 PIK3	SYBR Green	SYBR	Unknown	Undetermined	0.0					Automatic			Automatic	0.04359218	
103	10^3 Rep1 GAPDH	SYBR Green	SYBR	Unknown	23.223269	186373.16	180227.81	8690.817	23.285305	0.08773288	Automatic			Automatic	0.04359218	
104	10^3 Rep1 PIK3	SYBR Green	SYBR	Unknown	35.49724	218.46228	1172.1396	1348.7034	33.428238	2.9260097	Automatic			Automatic	0.04359218	
105	10^6 Rep2 GAPDH	SYBR Green	SYBR	Unknown	29.208714	6935.337	176591.81	164319.55	24.858185	3.8042169	Automatic			Automatic	0.04359218	
106	10^6 Rep2 PIK3	SYBR Green	SYBR	Unknown	Undetermined	0.0					Automatic			Automatic	0.04359218	
107	10^5 Rep2 GAPDH	SYBR Green	SYBR	Unknown	26.572092	29558.97	33733.887	11597.202	26.399376	0.5972055	Automatic			Automatic	0.04359218	
108	10^5 Rep2 PIK3	SYBR Green	SYBR	Unknown	Undetermined	0.0					Automatic			Automatic	0.04359218	
109	10^4 Rep2 GAPDH	SYBR Green	SYBR	Unknown	20.811628	701907.9	692410.8	18204.465	20.836826	0.04818485	Automatic			Automatic	0.04359218	
110	10^4 Rep2 PIK3	SYBR Green	SYBR	Unknown	Undetermined	0.0					Automatic			Automatic	0.04359218	
111	10^6 Rep3 GAPDH	SYBR Green	SYBR	Unknown	24.334858	101143.42	141315.25	58711.613	23.822641	0.705813	Automatic			Automatic	0.04359218	
112	10^6 Rep3 PIK3	SYBR Green	SYBR	Unknown	Undetermined	0.0					Automatic			Automatic	0.04359218	
113	10^5 Rep3 GAPDH	SYBR Green	SYBR	Unknown	28.853735	8430.16	16606.36	9934.85	27.837866	1.0863398	Automatic			Automatic	0.04359218	
114	10^5 Rep3 PIK3	SYBR Green	SYBR	Unknown	Undetermined	0.0					Automatic			Automatic	0.04359218	
115	10^4 Rep3 GAPDH	SYBR Green	SYBR	Unknown	20.835274	692840.7	716907.2	122907.99	20.790667	0.30747205	Automatic			Automatic	0.04359218	
116	10^4 Rep3 PIK3	SYBR Green	SYBR	Unknown	Undetermined	0.0					Automatic			Automatic	0.04359218	
121	10^6 Rep1 GAPDH	SYBR Green	SYBR	Unknown	23.287537	179902.16	166180.48	16468.135	23.437963	0.18430105	Automatic			Automatic	0.04359218	
122	10^6 Rep1 PIK3	SYBR Green	SYBR	Unknown	Undetermined	0.0					Automatic			Automatic	0.04359218	
123	10^5 Rep1 GAPDH	SYBR Green	SYBR	Unknown	25.920202	42301.86	24849.068	15178.357	27.094254	1.0288396	Automatic			Automatic	0.04359218	
124	10^5 Rep1 PIK3	SYBR Green	SYBR	Unknown	Undetermined	0.0					Automatic			Automatic	0.04359218	
125	10^4 Rep1 GAPDH	SYBR Green	SYBR	Unknown	22.740244	243068.86	266806.97	20607.338	22.574514	0.14382993	Automatic			Automatic	0.04359218	
126	10^4 Rep1 PIK3	SYBR Green	SYBR	Unknown	Undetermined	0.0					Automatic			Automatic	0.04359218	
129	10^6 Rep2 GAPDH	SYBR Green	SYBR	Unknown	23.208973	187844.08	176591.81	164319.55	24.858185	3.8042169	Automatic			Automatic	0.04359218	
130	10^6 Rep2 PIK3	SYBR Green	SYBR	Unknown	Undetermined	0.0					Automatic			Automatic	0.04359218	
131	10^5 Rep2 GAPDH	SYBR Green	SYBR	Unknown	26.89119	24802.148	33733.887	11597.202	26.399376	0.5972055	Automatic			Automatic	0.04359218	
132	10^5 Rep2 PIK3	SYBR Green	SYBR	Unknown	Undetermined	0.0					Automatic			Automatic	0.04359218	
133	10^4 Rep2 GAPDH	SYBR Green	SYBR	Unknown	20.892385	671421.7	692410.8	18204.465	20.836826	0.04818485	Automatic			Automatic	0.04359218	
134	10^4 Rep2 PIK3	SYBR Green	SYBR	Unknown	Undetermined	0.0					Automatic			Automatic	0.04359218	
135	10^6 Rep3 GAPDH	SYBR Green	SYBR	Unknown	24.11553	114107.18	141315.25	58711.613	23.822641	0.705813	Automatic			Automatic	0.04359218	
136	10^6 Rep3 PIK3	SYBR Green	SYBR	Unknown	Undetermined	0.0					Automatic			Automatic	0.04359218	
137	10^5 Rep3 GAPDH	SYBR Green	SYBR	Unknown	27.96722	13725.704	16606.36	9934.85	27.837866	1.0863398	Automatic			Automatic	0.04359218	
138	10^5 Rep3 PIK3	SYBR Green	SYBR	Unknown	Undetermined	0.0					Automatic			Automatic	0.04359218	
139	10^4 Rep3 GAPDH	SYBR Green	SYBR	Unknown	21.073399	607812.5	716907.2	122907.99	20.790667	0.30747205	Automatic			Automatic	0.04359218	
140	10^4 Rep3 PIK3	SYBR Green	SYBR	Unknown	Undetermined	0.0					Automatic			Automatic	0.04359218	
145	10^6 Rep1 GNAS	SYBR Green	SYBR	Unknown	26.668924	28026.287	30008.568	4905.9424	26.56014	0.2874975	Automatic			Automatic	0.04359218	
146	10^6 Rep1 ZCCHC7	SYBR Green	SYBR	Unknown	26.497875	30790.156	29812.89	1051.862	26.557291	0.06441217	Automatic			Automatic	0.04359218	
147	10^5 Rep1 GNAS	SYBR Green	SYBR	Unknown	29.54796	5755.1387	5921.3433	837.7424	29.508104	0.25391597	Automatic			Automatic	0.04359218	
148	10^5 Rep1 ZCCHC7	SYBR Green	SYBR	Unknown	26.202564	36218.613	37470.246	4256.98	26.148413	0.20279352	Automatic			Automatic	0.04359218	
149	10^4 Rep1 GNAS	SYBR Green	SYBR	Unknown	25.384466	56792.695	71070.13	12666.798	24.997267	0.3413751	Automatic			Automatic	0.04359218	
150	10^4 Rep1 ZCCHC7	SYBR Green	SYBR	Unknown	27.515493	17595.684	16669.367	805.9194	27.615242	0.08681759	Automatic			Automatic	0.04359218	
151	10^3 Rep1 GNAS	SYBR Green	SYBR	Unknown	24.338928	100917.24	68899.84	45279.44	25.25423	1.2944329	Automatic			Automatic	0.04359218	
152	10^3 Rep1 ZCCHC7	SYBR Green	SYBR	Unknown	27.585588	16930.42	14874.425	2907.6162	27.838589	0.35779774	Automatic			Automatic	0.04359218	
153	10^6 Rep2 GNAS	SYBR Green	SYBR	Unknown	24.865452	75549.66	53147.895	20338.217	25.591806	0.6831899	Automatic			Automatic	0.04359218	
154	10^6 Rep2 ZCCHC7	SYBR Green	SYBR	Unknown	25.760998	46171.844	44414.504	1681.7065	25.832438	0.068710834	Automatic			Automatic	0.04359218	
155	10^5 Rep2 GNAS	SYBR Green	SYBR	Unknown	Undetermined	0.0					Automatic			Automatic	0.04359218	
156	10^5 Rep2 ZCCHC7	SYBR Green	SYBR	Unknown	26.635061	28553.033	31975.15	3020.3877	26.434793	0.17626674	Automatic			Automatic	0.04359218	
157	10^4 Rep2 GNAS	SYBR Green	SYBR	Unknown	22.729776	244471.88	216258.12	40009.21	22.975319	0.35750967	Automatic			Automatic	0.04359218	
158	10^4 Rep2 ZCCHC7	SYBR Green	SYBR	Unknown	25.56759	51352.633	51876.633	741.0451	25.549221	0.025979992	Automatic			Automatic	0.04359218	
159	10^6 Rep3 GNAS	SYBR Green	SYBR	Unknown	26.250141	35283.42	24079.498	9748.828	27.036005	0.68692255	Automatic			Automatic	0.04359218	
160	10^6 Rep3 ZCCHC7	SYBR Green	SYBR	Unknown	26.580044	29429.986	30457.162	1452.646	26.518686	0.086772606	Automatic			Automatic	0.04359218	
161	10^5 Rep3 GNAS	SYBR Green	SYBR	Unknown	29.974455	4552.0767	6265.7583	2063.5352	29.456734	0.58205295	Automatic			Automatic	0.04359218	
162	10^5 Rep3 ZCCHC7	SYBR Green	SYBR	Unknown	26.688332	27728.807	27474.63	1391.5739	26.70665	0.09282032	Automatic			Automatic	0.04359218	
163	10^4 Rep3 GNAS	SYBR Green	SYBR	Unknown	22.241034	319845.34	267179.84	54512.598	22.594362	0.3807665	Automatic			Automatic	0.04359218	
164	10^4 Rep3 ZCCHC7	SYBR Green	SYBR	Unknown	25.67586	48384.707	50527.53	2309.7463	25.59831	0.08283088	Automatic			Automatic	0.04359218	
169	10^6 Rep1 GNAS	SYBR Green	SYBR	Unknown	26.777372	26403.928	30008.568	4905.9424	26.56014	0.2874975	Automatic			Automatic	0.04359218	
170	10^6 Rep1 ZCCHC7	SYBR Green	SYBR	Unknown	26.625746	28699.656	29812.89	1051.862	26.557291	0.06441217	Automatic			Automatic	0.04359218	
171	10^5 Rep1 GNAS	SYBR Green	SYBR	Unknown	29.739738	5179.1606	5921.3433	837.7424	29.508104	0.25391597	Automatic			Automatic	0.04359218	
172	10^5 Rep1 ZCCHC7	SYBR Green	SYBR	Unknown	26.31863	33979.4	37470.246	4256.98	26.148413	0.20279352	Automatic			Automatic	0.04359218	
173	10^4 Rep1 GNAS	SYBR Green	SYBR	Unknown	24.867643	75458.63	71070.13	12666.798	24.997267	0.3413751	Automatic			Automatic	0.04359218	
174	10^4 Rep1 ZCCHC7	SYBR Green	SYBR	Unknown	27.673779	16129.012	16669.367	805.9194	27.615242	0.08681759	Automatic			Automatic	0.04359218	
175	10^3 Rep1 GNAS	SYBR Green	SYBR	Unknown	26.169533	36882.44	68899.84	45279.44	25.25423	1.2944329	Automatic			Automatic	0.04359218	
176	10^3 Rep1 ZCCHC7	SYBR Green	SYBR	Unknown	28.09159	12818.43	14874.425	2907.6162	27.838589	0.35779774	Automatic			Automatic	0.04359218	
177	10^6 Rep2 GNAS	SYBR Green	SYBR	Unknown	26.221544	35842.598	53147.895	20338.217	25.591806	0.6831899	Automatic			Automatic	0.04359218	
178	10^6 Rep2 ZCCHC7	SYBR Green	SYBR	Unknown	25.838263	44251.344	44414.504	1681.7065	25.832438	0.068710834	Automatic			Automatic	0.04359218	
179	10^5 Rep2 GNAS	SYBR Green	SYBR	Unknown	Undetermined	0.0					Automatic			Automatic	0.04359218	
180	10^5 Rep2 ZCCHC7	SYBR Green	SYBR	Unknown	26.366125	33103.477	31975.15	3020.3877	26.434793	0.17626674	Automatic			Automatic	0.04359218	
181	10^4 Rep2 GNAS	SYBR Green	SYBR	Unknown	22.810696	233832.86	216258.12	40009.21	22.975319	0.35750967	Automatic			Automatic	0.04359218	
182	10^4 Rep2 ZCCHC7	SYBR Green	SYBR	Unknown	Undetermined	0.0	51876.633	741.0451	25.549221	0.025979992	Automatic			Automatic	0.04359218	
183	10^6 Rep3 GNAS	SYBR Green	SYBR	Unknown	27.52207	17532.18	24079.498	9748.828	27.036005	0.68692255	Automatic			Automatic	0.04359218	
184	10^6 Rep3 ZCCHC7	SYBR Green	SYBR	Unknown	Undetermined	0.0	30457.162	1452.646	26.518686	0.086772606	Automatic			Automatic	0.04359218	
185	10^5 Rep3 GNAS	SYBR Green	SYBR	Unknown	29.56903	5688.846	6265.7583	2063.5352	29.456734	0.58205295	Automatic			Automatic	0.04359218	
186	10^5 Rep3 ZCCHC7	SYBR Green	SYBR	Unknown	26.807264	25973.488	27474.63	1391.5739	26.70665	0.09282032	Automatic			Automatic	0.04359218	
187	10^4 Rep3 GNAS	SYBR Green	SYBR	Unknown	22.544415	270703.1	267179.84	54512.598	22.594362	0.3807665	Automatic			Automatic	0.04359218	
188	10^4 Rep3 ZCCHC7	SYBR Green	SYBR	Unknown	25.608017	50223.75	50527.53	2309.7463	25.59831	0.08283088	Automatic			Automatic	0.04359218	
193	10^6 Rep1 GNAS	SYBR Green	SYBR	Unknown	26.234125	35595.49	30008.568	4905.9424	26.56014	0.2874975	Automatic			Automatic	0.04359218	
194	10^6 Rep1 ZCCHC7	SYBR Green	SYBR	Unknown	26.54826	29948.863	29812.89	1051.862	26.557291	0.06441217	Automatic			Automatic	0.04359218	
195	10^5 Rep1 GNAS	SYBR Green	SYBR	Unknown	29.23662	6829.7295	5921.3433	837.7424	29.508104	0.25391597	Automatic			Automatic	0.04359218	
196	10^5 Rep1 ZCCHC7	SYBR Green	SYBR	Unknown	25.924038	42212.73	37470.246	4256.98	26.148413	0.20279352	Automatic			Automatic	0.04359218	
197	10^4 Rep1 GNAS	SYBR Green	SYBR	Unknown	24.739685	80959.086	71070.13	12666.798	24.997267	0.3413751	Automatic			Automatic	0.04359218	
198	10^4 Rep1 ZCCHC7	SYBR Green	SYBR	Unknown	27.656452	16283.406	16669.367	805.9194	27.615242	0.08681759	Automatic			Automatic	0.04359218	
201	10^6 Rep2 GNAS	SYBR Green	SYBR	Unknown	25.68843	48051.44	53147.895	20338.217	25.591806	0.6831899	Automatic			Automatic	0.04359218	
202	10^6 Rep2 ZCCHC7	SYBR Green	SYBR	Unknown	25.898048	42820.324	44414.504	1681.7065	25.832438	0.068710834	Automatic			Automatic	0.04359218	
203	10^5 Rep2 GNAS	SYBR Green	SYBR	Unknown	26.93339	24233.258					Automatic			Automatic	0.04359218	
204	10^5 Rep2 ZCCHC7	SYBR Green	SYBR	Unknown	26.303198	34268.94	31975.15	3020.3877	26.434793	0.17626674	Automatic			Automatic	0.04359218	
205	10^4 Rep2 GNAS	SYBR Green	SYBR	Unknown	23.385483	170469.62	216258.12	40009.21	22.975319	0.35750967	Automatic			Automatic	0.04359218	
206	10^4 Rep2 ZCCHC7	SYBR Green	SYBR	Unknown	25.53085	52400.63	51876.633	741.0451	25.549221	0.025979992	Automatic			Automatic	0.04359218	
207	10^6 Rep3 GNAS	SYBR Green	SYBR	Unknown	27.335812	19422.89	24079.498	9748.828	27.036005	0.68692255	Automatic			Automatic	0.04359218	
208	10^6 Rep3 ZCCHC7	SYBR Green	SYBR	Unknown	26.457329	31484.338	30457.162	1452.646	26.518686	0.086772606	Automatic			Automatic	0.04359218	
209	10^5 Rep3 GNAS	SYBR Green	SYBR	Unknown	28.826714	8556.353	6265.7583	2063.5352	29.456734	0.58205295	Automatic			Automatic	0.04359218	
210	10^5 Rep3 ZCCHC7	SYBR Green	SYBR	Unknown	26.624355	28721.596	27474.63	1391.5739	26.70665	0.09282032	Automatic			Automatic	0.04359218	
211	10^4 Rep3 GNAS	SYBR Green	SYBR	Unknown	22.997637	210991.06	267179.84	54512.598	22.594362	0.3807665	Automatic			Automatic	0.04359218	
212	10^4 Rep3 ZCCHC7	SYBR Green	SYBR	Unknown	25.511053	52974.137	50527.53	2309.7463	25.59831	0.08283088	Automatic			Automatic	0.04359218	
217	10^6 Rep1 ATP5L	SYBR Green	SYBR	Unknown	23.751022	139430.16	136886.23	2638.3428	23.784737	0.03509182	Automatic			Automatic	0.04359218	
218	10^6 Rep1 POLH	SYBR Green	SYBR	Unknown	32.54468	1107.7529	794.7702	602.44916	33.964687	2.5546799	Automatic			Automatic	0.04359218	
219	10^5 Rep1 ATP5L	SYBR Green	SYBR	Unknown	22.798716	235378.12	234773.42	12632.227	22.805155	0.09815055	Automatic			Automatic	0.04359218	
220	10^5 Rep1 POLH	SYBR Green	SYBR	Unknown	Undetermined	0.0					Automatic			Automatic	0.04359218	
221	10^4 Rep1 ATP5L	SYBR Green	SYBR	Unknown	25.992218	40659.527	39895.86	4826.545	26.035807	0.22433208	Automatic			Automatic	0.04359218	
222	10^4 Rep1 POLH	SYBR Green	SYBR	Unknown	33.84302	542.50183	363.61276	155.55681	34.672043	0.72397405	Automatic			Automatic	0.04359218	
223	10^3 Rep1 ATP5L	SYBR Green	SYBR	Unknown	25.193716	63072.973	64376.54	1843.5186	25.156885	0.05208676	Automatic			Automatic	0.04359218	
224	10^3 Rep1 POLH	SYBR Green	SYBR	Unknown	33.24826	752.3663	968.3583	305.45877	32.83567	0.5834877	Automatic			Automatic	0.04359218	
225	10^6 Rep2 ATP5L	SYBR Green	SYBR	Unknown	22.908136	221634.23	220746.7	880.6374	22.915443	0.007255169	Automatic			Automatic	0.04359218	
226	10^6 Rep2 POLH	SYBR Green	SYBR	Unknown	32.12915	1392.1027	1227.7979	478.8165	32.470547	0.8233629	Automatic			Automatic	0.04359218	
227	10^5 Rep2 ATP5L	SYBR Green	SYBR	Unknown	23.158895	193088.16	181279.5	11034.213	23.275894	0.11006328	Automatic			Automatic	0.04359218	
228	10^5 Rep2 POLH	SYBR Green	SYBR	Unknown	Undetermined	0.0					Automatic			Automatic	0.04359218	
229	10^4 Rep2 ATP5L	SYBR Green	SYBR	Unknown	24.027082	119793.7	112209.23	7250.7783	24.148554	0.117138855	Automatic			Automatic	0.04359218	
230	10^4 Rep2 POLH	SYBR Green	SYBR	Unknown	32.305748	1263.2812	873.33514	380.2099	33.101223	0.83913124	Automatic			Automatic	0.04359218	
231	10^6 Rep3 ATP5L	SYBR Green	SYBR	Unknown	23.24065	184600.55	181421.98	3726.395	23.272497	0.037494875	Automatic			Automatic	0.04359218	
232	10^6 Rep3 POLH	SYBR Green	SYBR	Unknown	31.36349	2120.85	1643.7292	674.75085	31.907013	0.7686574	Automatic			Automatic	0.04359218	
233	10^5 Rep3 ATP5L	SYBR Green	SYBR	Unknown	23.437641	165650.05	159395.95	5554.195	23.508362	0.06289919	Automatic			Automatic	0.04359218	
234	10^5 Rep3 POLH	SYBR Green	SYBR	Unknown	Undetermined	0.0					Automatic			Automatic	0.04359218	
235	10^4 Rep3 ATP5L	SYBR Green	SYBR	Unknown	23.94278	125477.28	123175.24	2391.9197	23.976685	0.035358418	Automatic			Automatic	0.04359218	
236	10^4 Rep3 POLH	SYBR Green	SYBR	Unknown	Undetermined	0.0	948.6637	29.21373	32.82707	0.056014173	Automatic			Automatic	0.04359218	
241	10^6 Rep1 ATP5L	SYBR Green	SYBR	Unknown	23.82106	134162.66	136886.23	2638.3428	23.784737	0.03509182	Automatic			Automatic	0.04359218	
242	10^6 Rep1 POLH	SYBR Green	SYBR	Unknown	32.435474	1176.3088	794.7702	602.44916	33.964687	2.5546799	Automatic			Automatic	0.04359218	
243	10^5 Rep1 ATP5L	SYBR Green	SYBR	Unknown	22.906368	221849.7	234773.42	12632.227	22.805155	0.09815055	Automatic			Automatic	0.04359218	
244	10^5 Rep1 POLH	SYBR Green	SYBR	Unknown	Undetermined	0.0					Automatic			Automatic	0.04359218	
245	10^4 Rep1 ATP5L	SYBR Green	SYBR	Unknown	25.836468	44295.047	39895.86	4826.545	26.035807	0.22433208	Automatic			Automatic	0.04359218	
246	10^4 Rep1 POLH	SYBR Green	SYBR	Unknown	34.99338	288.20184	363.61276	155.55681	34.672043	0.72397405	Automatic			Automatic	0.04359218	
247	10^3 Rep1 ATP5L	SYBR Green	SYBR	Unknown	25.120054	65680.1	64376.54	1843.5186	25.156885	0.05208676	Automatic			Automatic	0.04359218	
248	10^3 Rep1 POLH	SYBR Green	SYBR	Unknown	32.423084	1184.3502	968.3583	305.45877	32.83567	0.5834877	Automatic			Automatic	0.04359218	
249	10^6 Rep2 ATP5L	SYBR Green	SYBR	Unknown	22.922646	219873.12	220746.7	880.6374	22.915443	0.007255169	Automatic			Automatic	0.04359218	
250	10^6 Rep2 POLH	SYBR Green	SYBR	Unknown	31.872799	1602.8306	1227.7979	478.8165	32.470547	0.8233629	Automatic			Automatic	0.04359218	
251	10^5 Rep2 ATP5L	SYBR Green	SYBR	Unknown	23.291414	179518.97	181279.5	11034.213	23.275894	0.11006328	Automatic			Automatic	0.04359218	
252	10^5 Rep2 POLH	SYBR Green	SYBR	Unknown	Undetermined	0.0					Automatic			Automatic	0.04359218	
253	10^4 Rep2 ATP5L	SYBR Green	SYBR	Unknown	24.157763	111487.93	112209.23	7250.7783	24.148554	0.117138855	Automatic			Automatic	0.04359218	
254	10^4 Rep2 POLH	SYBR Green	SYBR	Unknown	33.019844	853.0505	873.33514	380.2099	33.101223	0.83913124	Automatic			Automatic	0.04359218	
255	10^6 Rep3 ATP5L	SYBR Green	SYBR	Unknown	23.31382	177321.02	181421.98	3726.395	23.272497	0.037494875	Automatic			Automatic	0.04359218	
256	10^6 Rep3 POLH	SYBR Green	SYBR	Unknown	Undetermined	0.0	1643.7292	674.75085	31.907013	0.7686574	Automatic			Automatic	0.04359218	
257	10^5 Rep3 ATP5L	SYBR Green	SYBR	Unknown	23.558044	155038.55	159395.95	5554.195	23.508362	0.06289919	Automatic			Automatic	0.04359218	
258	10^5 Rep3 POLH	SYBR Green	SYBR	Unknown	Undetermined	0.0					Automatic			Automatic	0.04359218	
259	10^4 Rep3 ATP5L	SYBR Green	SYBR	Unknown	24.013336	120702.58	123175.24	2391.9197	23.976685	0.035358418	Automatic			Automatic	0.04359218	
260	10^4 Rep3 POLH	SYBR Green	SYBR	Unknown	32.78746	969.3209	948.6637	29.21373	32.82707	0.056014173	Automatic			Automatic	0.04359218	
265	10^6 Rep1 ATP5L	SYBR Green	SYBR	Unknown	23.782125	137065.92	136886.23	2638.3428	23.784737	0.03509182	Automatic			Automatic	0.04359218	
266	10^6 Rep1 POLH	SYBR Green	SYBR	Unknown	36.913902	100.24878	794.7702	602.44916	33.964687	2.5546799	Automatic			Automatic	0.04359218	
267	10^5 Rep1 ATP5L	SYBR Green	SYBR	Unknown	22.710384	247092.44	234773.42	12632.227	22.805155	0.09815055	Automatic			Automatic	0.04359218	
268	10^5 Rep1 POLH	SYBR Green	SYBR	Unknown	Undetermined	0.0					Automatic			Automatic	0.04359218	
269	10^4 Rep1 ATP5L	SYBR Green	SYBR	Unknown	26.278734	34733.008	39895.86	4826.545	26.035807	0.22433208	Automatic			Automatic	0.04359218	
270	10^4 Rep1 POLH	SYBR Green	SYBR	Unknown	35.179726	260.13458	363.61276	155.55681	34.672043	0.72397405	Automatic			Automatic	0.04359218	
273	10^6 Rep2 ATP5L	SYBR Green	SYBR	Unknown	22.915548	220732.78	220746.7	880.6374	22.915443	0.007255169	Automatic			Automatic	0.04359218	
274	10^6 Rep2 POLH	SYBR Green	SYBR	Unknown	33.409695	688.4604	1227.7979	478.8165	32.470547	0.8233629	Automatic			Automatic	0.04359218	
275	10^5 Rep2 ATP5L	SYBR Green	SYBR	Unknown	23.377375	171231.42	181279.5	11034.213	23.275894	0.11006328	Automatic			Automatic	0.04359218	
276	10^5 Rep2 POLH	SYBR Green	SYBR	Unknown	Undetermined	0.0					Automatic			Automatic	0.04359218	
277	10^4 Rep2 ATP5L	SYBR Green	SYBR	Unknown	24.260817	105346.06	112209.23	7250.7783	24.148554	0.117138855	Automatic			Automatic	0.04359218	
278	10^4 Rep2 POLH	SYBR Green	SYBR	Unknown	33.97808	503.67355	873.33514	380.2099	33.101223	0.83913124	Automatic			Automatic	0.04359218	
279	10^6 Rep3 ATP5L	SYBR Green	SYBR	Unknown	23.263014	182344.39	181421.98	3726.395	23.272497	0.037494875	Automatic			Automatic	0.04359218	
280	10^6 Rep3 POLH	SYBR Green	SYBR	Unknown	32.450535	1166.6083	1643.7292	674.75085	31.907013	0.7686574	Automatic			Automatic	0.04359218	
281	10^5 Rep3 ATP5L	SYBR Green	SYBR	Unknown	23.529406	157499.25	159395.95	5554.195	23.508362	0.06289919	Automatic			Automatic	0.04359218	
282	10^5 Rep3 POLH	SYBR Green	SYBR	Unknown	Undetermined	0.0					Automatic			Automatic	0.04359218	
283	10^4 Rep3 ATP5L	SYBR Green	SYBR	Unknown	23.973938	123345.85	123175.24	2391.9197	23.976685	0.035358418	Automatic			Automatic	0.04359218	
284	10^4 Rep3 POLH	SYBR Green	SYBR	Unknown	32.866676	928.0065	948.6637	29.21373	32.82707	0.056014173	Automatic			Automatic	0.04359218	
289	10^6 Rep1 DDR1	SYBR Green	SYBR	Unknown	27.344872	19326.377	20533.88	5015.838	27.26982	0.43479344	Automatic			Automatic	0.04359218	
290	ACTB NTC	SYBR Green	SYBR	NTC	Undetermined	0.0					Automatic			Automatic	0.04359218	
291	10^5 Rep1 DDR1	SYBR Green	SYBR	Unknown	28.2256	11907.862	9071.522	2669.1873	28.772964	0.535803	Automatic			Automatic	0.04359218	
292	GAPDH NTC	SYBR Green	SYBR	NTC	Undetermined	0.0					Automatic			Automatic	0.04359218	
293	10^4 Rep1 DDR1	SYBR Green	SYBR	Unknown	27.994219	13523.444	12292.757	1078.3914	28.172287	0.156319	Automatic			Automatic	0.04359218	
294	GNAS NTC	SYBR Green	SYBR	NTC	Undetermined	0.0					Automatic			Automatic	0.04359218	
295	10^3 Rep1 DDR1	SYBR Green	SYBR	Unknown	29.718744	5239.295	8519.365	4638.7207	28.98049	1.0440496	Automatic			Automatic	0.04359218	
296	ATP5L NTC	SYBR Green	SYBR	NTC	Undetermined	0.0					Automatic			Automatic	0.04359218	
297	10^6 Rep2 DDR1	SYBR Green	SYBR	Unknown	26.207973	36111.047	33391.793	2426.002	26.353495	0.13029894	Automatic			Automatic	0.04359218	
298	DDR1 NTC	SYBR Green	SYBR	NTC	Undetermined	0.0					Automatic			Automatic	0.04359218	
299	10^5 Rep2 DDR1	SYBR Green	SYBR	Unknown	28.54179	10007.557	12014.776	1846.4467	28.22428	0.28842214	Automatic			Automatic	0.04359218	
300	PNN NTC	SYBR Green	SYBR	NTC	Undetermined	0.0					Automatic			Automatic	0.04359218	
301	10^4 Rep2 DDR1	SYBR Green	SYBR	Unknown	26.191057	36448.516	33469.47	9156.201	26.397202	0.54296345	Automatic			Automatic	0.04359218	
302	PIK3 NTC	SYBR Green	SYBR	NTC	Undetermined	0.0					Automatic			Automatic	0.04359218	
303	10^6 Rep3 DDR1	SYBR Green	SYBR	Unknown	26.936996	24185.254	22006.271	4219.6025	27.133097	0.37272218	Automatic			Automatic	0.04359218	
304	ZCCHC7 NTC	SYBR Green	SYBR	NTC	Undetermined	0.0					Automatic			Automatic	0.04359218	
305	10^5 Rep3 DDR1	SYBR Green	SYBR	Unknown	29.694937	5308.3335	4998.0444	438.815	29.807987	0.15987884	Automatic			Automatic	0.04359218	
306	POLH NTC	SYBR Green	SYBR	NTC	Undetermined	0.0					Automatic			Automatic	0.04359218	
307	10^4 Rep3 DDR1	SYBR Green	SYBR	Unknown	26.276262	34780.25	37996.535	9547.633	26.151892	0.44041216	Automatic			Automatic	0.04359218	
313	10^6 Rep1 DDR1	SYBR Green	SYBR	Unknown	27.6622	16232.016	20533.88	5015.838	27.26982	0.43479344	Automatic			Automatic	0.04359218	
314	ACTB NTC	SYBR Green	SYBR	NTC	Undetermined	0.0					Automatic			Automatic	0.04359218	
315	10^5 Rep1 DDR1	SYBR Green	SYBR	Unknown	28.796886	8697.835	9071.522	2669.1873	28.772964	0.535803	Automatic			Automatic	0.04359218	
316	GAPDH NTC	SYBR Green	SYBR	NTC	Undetermined	0.0					Automatic			Automatic	0.04359218	
317	10^4 Rep1 DDR1	SYBR Green	SYBR	Unknown	28.286905	11513.145	12292.757	1078.3914	28.172287	0.156319	Automatic			Automatic	0.04359218	
318	GNAS NTC	SYBR Green	SYBR	NTC	Undetermined	0.0					Automatic			Automatic	0.04359218	
319	10^3 Rep1 DDR1	SYBR Green	SYBR	Unknown	28.242235	11799.437	8519.365	4638.7207	28.98049	1.0440496	Automatic			Automatic	0.04359218	
320	ATP5L NTC	SYBR Green	SYBR	NTC	Undetermined	0.0					Automatic			Automatic	0.04359218	
321	10^6 Rep2 DDR1	SYBR Green	SYBR	Unknown	26.459352	31449.305	33391.793	2426.002	26.353495	0.13029894	Automatic			Automatic	0.04359218	
322	DDR1 NTC	SYBR Green	SYBR	NTC	Undetermined	0.0					Automatic			Automatic	0.04359218	
323	10^5 Rep2 DDR1	SYBR Green	SYBR	Unknown	27.978476	13641.015	12014.776	1846.4467	28.22428	0.28842214	Automatic			Automatic	0.04359218	
324	PNN NTC	SYBR Green	SYBR	NTC	Undetermined	0.0					Automatic			Automatic	0.04359218	
325	10^4 Rep2 DDR1	SYBR Green	SYBR	Unknown	25.9875	40765.156	33469.47	9156.201	26.397202	0.54296345	Automatic			Automatic	0.04359218	
326	PIK3 NTC	SYBR Green	SYBR	NTC	Undetermined	0.0					Automatic			Automatic	0.04359218	
327	10^6 Rep3 DDR1	SYBR Green	SYBR	Unknown	27.562931	17142.648	22006.271	4219.6025	27.133097	0.37272218	Automatic			Automatic	0.04359218	
328	ZCCHC7 NTC	SYBR Green	SYBR	NTC	Undetermined	0.0					Automatic			Automatic	0.04359218	
329	10^5 Rep3 DDR1	SYBR Green	SYBR	Unknown	29.92104	4687.7554	4998.0444	438.815	29.807987	0.15987884	Automatic			Automatic	0.04359218	
330	POLH NTC	SYBR Green	SYBR	NTC	Undetermined	0.0					Automatic			Automatic	0.04359218	
331	10^4 Rep3 DDR1	SYBR Green	SYBR	Unknown	26.516743	30472.373	37996.535	9547.633	26.151892	0.44041216	Automatic			Automatic	0.04359218	
337	10^6 Rep1 DDR1	SYBR Green	SYBR	Unknown	26.802385	26043.25	20533.88	5015.838	27.26982	0.43479344	Automatic			Automatic	0.04359218	
338	ACTB NTC	SYBR Green	SYBR	NTC	36.716488	111.74326					Automatic			Automatic	0.04359218	
339	10^5 Rep1 DDR1	SYBR Green	SYBR	Unknown	29.296404	6608.8706	9071.522	2669.1873	28.772964	0.535803	Automatic			Automatic	0.04359218	
340	GAPDH NTC	SYBR Green	SYBR	NTC	Undetermined	0.0					Automatic			Automatic	0.04359218	
341	10^4 Rep1 DDR1	SYBR Green	SYBR	Unknown	28.235735	11841.682	12292.757	1078.3914	28.172287	0.156319	Automatic			Automatic	0.04359218	
342	GNAS NTC	SYBR Green	SYBR	NTC	Undetermined	0.0					Automatic			Automatic	0.04359218	
344	ATP5L NTC	SYBR Green	SYBR	NTC	Undetermined	0.0					Automatic			Automatic	0.04359218	
345	10^6 Rep2 DDR1	SYBR Green	SYBR	Unknown	26.39316	32615.025	33391.793	2426.002	26.353495	0.13029894	Automatic			Automatic	0.04359218	
346	DDR1 NTC	SYBR Green	SYBR	NTC	Undetermined	0.0					Automatic			Automatic	0.04359218	
347	10^5 Rep2 DDR1	SYBR Green	SYBR	Unknown	28.15257	12395.76	12014.776	1846.4467	28.22428	0.28842214	Automatic			Automatic	0.04359218	
348	PNN NTC	SYBR Green	SYBR	NTC	Undetermined	0.0					Automatic			Automatic	0.04359218	
349	10^4 Rep2 DDR1	SYBR Green	SYBR	Unknown	27.013048	23194.73	33469.47	9156.201	26.397202	0.54296345	Automatic			Automatic	0.04359218	
350	PIK3 NTC	SYBR Green	SYBR	NTC	Undetermined	0.0					Automatic			Automatic	0.04359218	
351	10^6 Rep3 DDR1	SYBR Green	SYBR	Unknown	26.899364	24690.912	22006.271	4219.6025	27.133097	0.37272218	Automatic			Automatic	0.04359218	
352	ZCCHC7 NTC	SYBR Green	SYBR	NTC	Undetermined	0.0					Automatic			Automatic	0.04359218	
353	10^5 Rep3 DDR1	SYBR Green	SYBR	Unknown	Undetermined	0.0	4998.0444	438.815	29.807987	0.15987884	Automatic			Automatic	0.04359218	
354	POLH NTC	SYBR Green	SYBR	NTC	Undetermined	0.0					Automatic			Automatic	0.04359218	
355	10^4 Rep3 DDR1	SYBR Green	SYBR	Unknown	25.662666	48736.977	37996.535	9547.633	26.151892	0.44041216	Automatic			Automatic	0.04359218	
363	SC 1:1000	SYBR Green	SYBR	Standard	28.252686	10000.0					Automatic			Automatic	0.04359218	
364	SC 1:10000	SYBR Green	SYBR	Standard	32.641167	1000.0					Automatic			Automatic	0.04359218	
369	SC 1:100	SYBR Green	SYBR	Standard	24.534073	100000.0					Automatic			Automatic	0.04359218	
372	SC 1:100000	SYBR Green	SYBR	Standard	37.08624	100.0					Automatic			Automatic	0.04359218	
375	SC 1:10	SYBR Green	SYBR	Standard	20.201643	1000000.0					Automatic			Automatic	0.04359218	
Slope	-4.1876287	cycles/log decade
Y-Intercept		45.29368
R^2		0.99912494
