# Supplementary material for: Inferring steady state single-cell gene expression distributions from analysis of mesoscopic samples
Source: Genome Biol. 2006 Dec 14;7(12):R119. doi: 10.1186/gb-2006-7-12-r119 (PMC1794432; doi:10.1186/gb-2006-7-12-r119)
Supplement: Additional data file 1 — AZIP file containing the qRT-PCR data analyzed in this manuscript, the software (as R code) used to perform the analysis and produce the figures presented, and instructions on how to install R and perform the analysis as well as a "README" that explicitly describes each file in the .zip archive. [file gb-2006-7-12-r119-S1.zip › stochastic/Serial_Dilution_Data/Culture Dilution Plate 2 Results.txt]

SDS 2.2.2	AQ Results	1
Filename	Culture Dilution Plate 2
PlateID
Assay Type	Absolute Quantification
Run DateTime	2/1/2006 14:28
Operator
ThermalCycleParams
Sample Information
Well	Sample Name	Detector Name	Reporter	Task	Ct	Quantity	Qty Mean	Qty StdDev	Ct Mean	Ct StdDev	Baseline Type	Baseline Start	Baseline Stop	Threshold Type	Threshold
1	10^6 Rep4 ACTB	SYBR Green	SYBR	Unknown	19.052664	2295002.2	2362172.8	294030.03	19.01042	0.21781243	Automatic			Automatic	0.03906366
2	10^6 Rep4 PNN	SYBR Green	SYBR	Unknown	25.258034	69741.01	91281.93	19548.244	24.80919	0.40181434	Automatic			Automatic	0.03906366
3	10^5 Rep4 ACTB	SYBR Green	SYBR	Unknown	20.109676	1265695.5	1504377.9	672016.4	19.914492	0.758493	Automatic			Automatic	0.03906366
4	10^5 Rep4 PNN	SYBR Green	SYBR	Unknown	31.482035	2097.1926	10459.85	10314.069	29.352606	2.0880768	Automatic			Automatic	0.03906366
5	10^4 Rep4 ACTB	SYBR Green	SYBR	Unknown	17.252594	6323009.5	6191001.5	441714.9	17.29315	0.12880777	Automatic			Automatic	0.03906366
6	10^4 Rep4 PNN	SYBR Green	SYBR	Unknown	22.423445	344019.03	265847.75	122991.68	23.05284	1.0242798	Automatic			Automatic	0.03906366
7	10^6 Rep5 ACTB	SYBR Green	SYBR	Unknown	19.126682	2201325.5	2202628.8	164577.17	19.128944	0.13293184	Automatic			Automatic	0.03906366
8	10^6 Rep5 PNN	SYBR Green	SYBR	Unknown	26.076845	43982.32	66243.79	21327.775	25.416265	0.6095284	Automatic			Automatic	0.03906366
9	10^5 Rep5 ACTB	SYBR Green	SYBR	Unknown	18.026083	4090679.2	4097240.2	475339.56	18.031248	0.20685929	Automatic			Automatic	0.03906366
10	10^5 Rep5 PNN	SYBR Green	SYBR	Unknown	24.367144	115165.58	136814.48	27068.902	24.083458	0.3408575	Automatic			Automatic	0.03906366
11	10^4 Rep5 ACTB	SYBR Green	SYBR	Unknown	17.91899	4344916.5	4388166.5	164119.6	17.902216	0.06600543	Automatic			Automatic	0.03906366
12	10^4 Rep5 PNN	SYBR Green	SYBR	Unknown	23.186092	223926.39	240666.8	20451.734	23.062231	0.14871138	Automatic			Automatic	0.03906366
13	10^6 Rep6 ACTB	SYBR Green	SYBR	Unknown	19.927479	1402423.5	1432275.6	141486.36	19.895758	0.17344165	Automatic			Automatic	0.03906366
14	10^6 Rep6 PNN	SYBR Green	SYBR	Unknown	26.213411	40727.35	44423.594	3544.6812	26.062925	0.14283857	Automatic			Automatic	0.03906366
15	10^5 Rep6 ACTB	SYBR Green	SYBR	Unknown	18.613514	2938736.5	3284118.8	319739.22	18.421888	0.17582119	Automatic			Automatic	0.03906366
16	10^5 Rep6 PNN	SYBR Green	SYBR	Unknown	25.545734	59311.902	79318.37	18929.094	25.065252	0.44299138	Automatic			Automatic	0.03906366
17	10^4 Rep6 ACTB	SYBR Green	SYBR	Unknown	17.507164	5478706	5386085.5	1250462.5	17.57083	0.42647544	Automatic			Automatic	0.03906366
18	10^4 Rep6 PNN	SYBR Green	SYBR	Unknown	22.946266	256298.33	294003.6	41474.312	22.71412	0.2481674	Automatic			Automatic	0.03906366
19	10^3 Rep6 ACTB	SYBR Green	SYBR	Unknown	18.525156	3088628.2					Automatic			Automatic	0.03906366
20	10^3 Rep6 PNN	SYBR Green	SYBR	Unknown	23.151058	228387.16					Automatic			Automatic	0.03906366
25	10^6 Rep4 ACTB	SYBR Green	SYBR	Unknown	19.204014	2107539.8	2362172.8	294030.03	19.01042	0.21781243	Automatic			Automatic	0.03906366
26	10^6 Rep4 PNN	SYBR Green	SYBR	Unknown	24.686552	96210.71	91281.93	19548.244	24.80919	0.40181434	Automatic			Automatic	0.03906366
27	10^5 Rep4 ACTB	SYBR Green	SYBR	Unknown	20.556318	984282.4	1504377.9	672016.4	19.914492	0.758493	Automatic			Automatic	0.03906366
28	10^5 Rep4 PNN	SYBR Green	SYBR	Unknown	29.267282	7297.506	10459.85	10314.069	29.352606	2.0880768	Automatic			Automatic	0.03906366
29	10^4 Rep4 ACTB	SYBR Green	SYBR	Unknown	17.437353	5698332.5	6191001.5	441714.9	17.29315	0.12880777	Automatic			Automatic	0.03906366
30	10^4 Rep4 PNN	SYBR Green	SYBR	Unknown	22.500328	329445.56	265847.75	122991.68	23.05284	1.0242798	Automatic			Automatic	0.03906366
31	10^6 Rep5 ACTB	SYBR Green	SYBR	Unknown	19.262993	2038706.9	2202628.8	164577.17	19.128944	0.13293184	Automatic			Automatic	0.03906366
32	10^6 Rep5 PNN	SYBR Green	SYBR	Unknown	25.29633	68253.445	66243.79	21327.775	25.416265	0.6095284	Automatic			Automatic	0.03906366
33	10^5 Rep5 ACTB	SYBR Green	SYBR	Unknown	18.240639	3625215.2	4097240.2	475339.56	18.031248	0.20685929	Automatic			Automatic	0.03906366
34	10^5 Rep5 PNN	SYBR Green	SYBR	Unknown	24.177893	128114.086	136814.48	27068.902	24.083458	0.3408575	Automatic			Automatic	0.03906366
35	10^4 Rep5 ACTB	SYBR Green	SYBR	Unknown	17.829443	4569580.5	4388166.5	164119.6	17.902216	0.06600543	Automatic			Automatic	0.03906366
36	10^4 Rep5 PNN	SYBR Green	SYBR	Unknown	22.8973	263462.4	240666.8	20451.734	23.062231	0.14871138	Automatic			Automatic	0.03906366
37	10^6 Rep6 ACTB	SYBR Green	SYBR	Unknown	20.05115	1308097.4	1432275.6	141486.36	19.895758	0.17344165	Automatic			Automatic	0.03906366
38	10^6 Rep6 PNN	SYBR Green	SYBR	Unknown	25.929216	47794.25	44423.594	3544.6812	26.062925	0.14283857	Automatic			Automatic	0.03906366
39	10^5 Rep6 ACTB	SYBR Green	SYBR	Unknown	18.268	3569799	3284118.8	319739.22	18.421888	0.17582119	Automatic			Automatic	0.03906366
40	10^5 Rep6 PNN	SYBR Green	SYBR	Unknown	24.976969	81698.18	79318.37	18929.094	25.065252	0.44299138	Automatic			Automatic	0.03906366
41	10^4 Rep6 ACTB	SYBR Green	SYBR	Unknown	17.179766	6587662	5386085.5	1250462.5	17.57083	0.42647544	Automatic			Automatic	0.03906366
42	10^4 Rep6 PNN	SYBR Green	SYBR	Unknown	22.743546	287285.66	294003.6	41474.312	22.71412	0.2481674	Automatic			Automatic	0.03906366
49	10^6 Rep4 ACTB	SYBR Green	SYBR	Unknown	18.774578	2683976.2	2362172.8	294030.03	19.01042	0.21781243	Automatic			Automatic	0.03906366
50	10^6 Rep4 PNN	SYBR Green	SYBR	Unknown	24.482986	107894.08	91281.93	19548.244	24.80919	0.40181434	Automatic			Automatic	0.03906366
51	10^5 Rep4 ACTB	SYBR Green	SYBR	Unknown	19.077482	2263155.5	1504377.9	672016.4	19.914492	0.758493	Automatic			Automatic	0.03906366
52	10^5 Rep4 PNN	SYBR Green	SYBR	Unknown	27.308496	21984.85	10459.85	10314.069	29.352606	2.0880768	Automatic			Automatic	0.03906366
53	10^4 Rep4 ACTB	SYBR Green	SYBR	Unknown	17.189499	6551661	6191001.5	441714.9	17.29315	0.12880777	Automatic			Automatic	0.03906366
54	10^4 Rep4 PNN	SYBR Green	SYBR	Unknown	24.234741	124078.66	265847.75	122991.68	23.05284	1.0242798	Automatic			Automatic	0.03906366
55	10^6 Rep5 ACTB	SYBR Green	SYBR	Unknown	18.997158	2367853.5	2202628.8	164577.17	19.128944	0.13293184	Automatic			Automatic	0.03906366
56	10^6 Rep5 PNN	SYBR Green	SYBR	Unknown	24.875618	86495.61	66243.79	21327.775	25.416265	0.6095284	Automatic			Automatic	0.03906366
57	10^5 Rep5 ACTB	SYBR Green	SYBR	Unknown	17.827017	4575826.5	4097240.2	475339.56	18.031248	0.20685929	Automatic			Automatic	0.03906366
58	10^5 Rep5 PNN	SYBR Green	SYBR	Unknown	23.705341	167163.77	136814.48	27068.902	24.083458	0.3408575	Automatic			Automatic	0.03906366
59	10^4 Rep5 ACTB	SYBR Green	SYBR	Unknown	17.958218	4250004	4388166.5	164119.6	17.902216	0.06600543	Automatic			Automatic	0.03906366
60	10^4 Rep5 PNN	SYBR Green	SYBR	Unknown	23.103298	234611.56	240666.8	20451.734	23.062231	0.14871138	Automatic			Automatic	0.03906366
61	10^6 Rep6 ACTB	SYBR Green	SYBR	Unknown	19.708645	1586306.1	1432275.6	141486.36	19.895758	0.17344165	Automatic			Automatic	0.03906366
62	10^6 Rep6 PNN	SYBR Green	SYBR	Unknown	26.046144	44749.168	44423.594	3544.6812	26.062925	0.14283857	Automatic			Automatic	0.03906366
63	10^5 Rep6 ACTB	SYBR Green	SYBR	Unknown	18.384151	3343820	3284118.8	319739.22	18.421888	0.17582119	Automatic			Automatic	0.03906366
64	10^5 Rep6 PNN	SYBR Green	SYBR	Unknown	24.673046	96945.02	79318.37	18929.094	25.065252	0.44299138	Automatic			Automatic	0.03906366
65	10^4 Rep6 ACTB	SYBR Green	SYBR	Unknown	18.025558	4091887.5	5386085.5	1250462.5	17.57083	0.42647544	Automatic			Automatic	0.03906366
66	10^4 Rep6 PNN	SYBR Green	SYBR	Unknown	22.452555	338426.78	294003.6	41474.312	22.71412	0.2481674	Automatic			Automatic	0.03906366
73	10^6 Rep4 GAPDH	SYBR Green	SYBR	Unknown	23.10564	234302.39	210533.2	37983.04	23.316595	0.34098408	Automatic			Automatic	0.03906366
74	10^6 Rep4 PIK3	SYBR Green	SYBR	Unknown	Undetermined	0					Automatic			Automatic	0.03906366
75	10^5 Rep4 GAPDH	SYBR Green	SYBR	Unknown	27.881824	15919.785	10697.531	4617.121	28.691788	0.73080534	Automatic			Automatic	0.03906366
76	10^5 Rep4 PIK3	SYBR Green	SYBR	Unknown	Undetermined	0					Automatic			Automatic	0.03906366
77	10^4 Rep4 GAPDH	SYBR Green	SYBR	Unknown	20.642109	937870.1	649485.3	253078.75	21.378342	0.65369046	Automatic			Automatic	0.03906366
78	10^4 Rep4 PIK3	SYBR Green	SYBR	Unknown	30.557922	3528.5476	3306.3164	658.06433	30.698853	0.3748688	Automatic			Automatic	0.03906366
79	10^6 Rep5 GAPDH	SYBR Green	SYBR	Unknown	23.533743	184119.6	172228.34	79878.68	23.806786	0.95042944	Automatic			Automatic	0.03906366
80	10^6 Rep5 PIK3	SYBR Green	SYBR	Unknown	Undetermined	0					Automatic			Automatic	0.03906366
81	10^5 Rep5 GAPDH	SYBR Green	SYBR	Unknown	24.295013	119938.734	123921.21	12604.1045	24.242973	0.17736451	Automatic			Automatic	0.03906366
82	10^5 Rep5 PIK3	SYBR Green	SYBR	Unknown	Undetermined	0					Automatic			Automatic	0.03906366
83	10^4 Rep5 GAPDH	SYBR Green	SYBR	Unknown	20.964684	782112.2	648064.44	145895.56	21.33043	0.4176625	Automatic			Automatic	0.03906366
84	10^4 Rep5 PIK3	SYBR Green	SYBR	Unknown	Undetermined	0					Automatic			Automatic	0.03906366
85	10^6 Rep6 GAPDH	SYBR Green	SYBR	Unknown	24.893839	85612.86	52782.004	28432.566	25.90766	0.8780103	Automatic			Automatic	0.03906366
86	10^6 Rep6 PIK3	SYBR Green	SYBR	Unknown	Undetermined	0					Automatic			Automatic	0.03906366
87	10^5 Rep6 GAPDH	SYBR Green	SYBR	Unknown	26.482105	35009.594	59194.605	21041.715	25.64057	0.73052365	Automatic			Automatic	0.03906366
88	10^5 Rep6 PIK3	SYBR Green	SYBR	Unknown	Undetermined	0					Automatic			Automatic	0.03906366
89	10^4 Rep6 GAPDH	SYBR Green	SYBR	Unknown	22.239384	381581.94	349924.5	127620.9	22.485483	0.72811955	Automatic			Automatic	0.03906366
90	10^4 Rep6 PIK3	SYBR Green	SYBR	Unknown	29.706648	5698.2793	2806.4844	2525.3367	31.437311	1.5598949	Automatic			Automatic	0.03906366
91	10^3 Rep6 GAPDH	SYBR Green	SYBR	Unknown	20.966482	781320					Automatic			Automatic	0.03906366
92	10^3 Rep6 PIK3	SYBR Green	SYBR	Unknown	Undetermined	0					Automatic			Automatic	0.03906366
97	10^6 Rep4 GAPDH	SYBR Green	SYBR	Unknown	23.709986	166727.14	210533.2	37983.04	23.316595	0.34098408	Automatic			Automatic	0.03906366
98	10^6 Rep4 PIK3	SYBR Green	SYBR	Unknown	33.26707	767.6682					Automatic			Automatic	0.03906366
99	10^5 Rep4 GAPDH	SYBR Green	SYBR	Unknown	28.891712	9015.844	10697.531	4617.121	28.691788	0.73080534	Automatic			Automatic	0.03906366
100	10^5 Rep4 PIK3	SYBR Green	SYBR	Unknown	Undetermined	0					Automatic			Automatic	0.03906366
101	10^4 Rep4 GAPDH	SYBR Green	SYBR	Unknown	21.890615	464372.28	649485.3	253078.75	21.378342	0.65369046	Automatic			Automatic	0.03906366
102	10^4 Rep4 PIK3	SYBR Green	SYBR	Unknown	31.12376	2565.9087	3306.3164	658.06433	30.698853	0.3748688	Automatic			Automatic	0.03906366
103	10^6 Rep5 GAPDH	SYBR Green	SYBR	Unknown	24.86385	87070.65	172228.34	79878.68	23.806786	0.95042944	Automatic			Automatic	0.03906366
104	10^6 Rep5 PIK3	SYBR Green	SYBR	Unknown	Undetermined	0					Automatic			Automatic	0.03906366
105	10^5 Rep5 GAPDH	SYBR Green	SYBR	Unknown	24.388496	113789.4	123921.21	12604.1045	24.242973	0.17736451	Automatic			Automatic	0.03906366
106	10^5 Rep5 PIK3	SYBR Green	SYBR	Unknown	Undetermined	0					Automatic			Automatic	0.03906366
107	10^4 Rep5 GAPDH	SYBR Green	SYBR	Unknown	21.785542	492672.47	648064.44	145895.56	21.33043	0.4176625	Automatic			Automatic	0.03906366
108	10^4 Rep5 PIK3	SYBR Green	SYBR	Unknown	31.28557	2342.484					Automatic			Automatic	0.03906366
109	10^6 Rep6 GAPDH	SYBR Green	SYBR	Unknown	26.419935	36256.69	52782.004	28432.566	25.90766	0.8780103	Automatic			Automatic	0.03906366
110	10^6 Rep6 PIK3	SYBR Green	SYBR	Unknown	Undetermined	0					Automatic			Automatic	0.03906366
111	10^5 Rep6 GAPDH	SYBR Green	SYBR	Unknown	25.169535	73303.984	59194.605	21041.715	25.64057	0.73052365	Automatic			Automatic	0.03906366
112	10^5 Rep6 PIK3	SYBR Green	SYBR	Unknown	Undetermined	0					Automatic			Automatic	0.03906366
113	10^4 Rep6 GAPDH	SYBR Green	SYBR	Unknown	23.30476	209454.53	349924.5	127620.9	22.485483	0.72811955	Automatic			Automatic	0.03906366
114	10^4 Rep6 PIK3	SYBR Green	SYBR	Unknown	32.734932	1035.8302	2806.4844	2525.3367	31.437311	1.5598949	Automatic			Automatic	0.03906366
121	10^6 Rep4 GAPDH	SYBR Green	SYBR	Unknown	23.134161	230570.1	210533.2	37983.04	23.316595	0.34098408	Automatic			Automatic	0.03906366
122	10^6 Rep4 PIK3	SYBR Green	SYBR	Unknown	Undetermined	0					Automatic			Automatic	0.03906366
123	10^5 Rep4 GAPDH	SYBR Green	SYBR	Unknown	29.301823	7156.966	10697.531	4617.121	28.691788	0.73080534	Automatic			Automatic	0.03906366
124	10^5 Rep4 PIK3	SYBR Green	SYBR	Unknown	Undetermined	0					Automatic			Automatic	0.03906366
125	10^4 Rep4 GAPDH	SYBR Green	SYBR	Unknown	21.602304	546213.44	649485.3	253078.75	21.378342	0.65369046	Automatic			Automatic	0.03906366
126	10^4 Rep4 PIK3	SYBR Green	SYBR	Unknown	30.414871	3824.4932	3306.3164	658.06433	30.698853	0.3748688	Automatic			Automatic	0.03906366
127	10^6 Rep5 GAPDH	SYBR Green	SYBR	Unknown	23.02276	245494.8	172228.34	79878.68	23.806786	0.95042944	Automatic			Automatic	0.03906366
128	10^6 Rep5 PIK3	SYBR Green	SYBR	Unknown	Undetermined	0					Automatic			Automatic	0.03906366
129	10^5 Rep5 GAPDH	SYBR Green	SYBR	Unknown	24.04541	138035.5	123921.21	12604.1045	24.242973	0.17736451	Automatic			Automatic	0.03906366
130	10^5 Rep5 PIK3	SYBR Green	SYBR	Unknown	Undetermined	0					Automatic			Automatic	0.03906366
131	10^4 Rep5 GAPDH	SYBR Green	SYBR	Unknown	21.24106	669408.5	648064.44	145895.56	21.33043	0.4176625	Automatic			Automatic	0.03906366
132	10^4 Rep5 PIK3	SYBR Green	SYBR	Unknown	Undetermined	0					Automatic			Automatic	0.03906366
133	10^6 Rep6 GAPDH	SYBR Green	SYBR	Unknown	26.409203	36476.46	52782.004	28432.566	25.90766	0.8780103	Automatic			Automatic	0.03906366
134	10^6 Rep6 PIK3	SYBR Green	SYBR	Unknown	Undetermined	0					Automatic			Automatic	0.03906366
135	10^5 Rep6 GAPDH	SYBR Green	SYBR	Unknown	25.270065	69270.23	59194.605	21041.715	25.64057	0.73052365	Automatic			Automatic	0.03906366
136	10^5 Rep6 PIK3	SYBR Green	SYBR	Unknown	Undetermined	0					Automatic			Automatic	0.03906366
137	10^4 Rep6 GAPDH	SYBR Green	SYBR	Unknown	21.912302	458737.1	349924.5	127620.9	22.485483	0.72811955	Automatic			Automatic	0.03906366
138	10^4 Rep6 PIK3	SYBR Green	SYBR	Unknown	31.870358	1685.3434	2806.4844	2525.3367	31.437311	1.5598949	Automatic			Automatic	0.03906366
145	10^6 Rep4 GNAS	SYBR Green	SYBR	Unknown	24.64806	98318.5	72028.35	31030.365	25.336325	0.89335847	Automatic			Automatic	0.03906366
146	10^6 Rep4 ZCCHC7	SYBR Green	SYBR	Unknown	25.917397	48113.367	49111.145	2088.6345	25.881994	0.074693985	Automatic			Automatic	0.03906366
147	10^5 Rep4 GNAS	SYBR Green	SYBR	Unknown	Undetermined	0	7817.024	3436.4583	29.235382	0.80753905	Automatic			Automatic	0.03906366
148	10^5 Rep4 ZCCHC7	SYBR Green	SYBR	Unknown	26.312975	38507.137	36945.83	2208.021	26.38808	0.106214106	Automatic			Automatic	0.03906366
149	10^4 Rep4 GNAS	SYBR Green	SYBR	Unknown	25.812946	51027.6	32989.26	16220.195	26.72758	0.8569925	Automatic			Automatic	0.03906366
150	10^4 Rep4 ZCCHC7	SYBR Green	SYBR	Unknown	24.29775	119754.12	136640.36	16248.448	24.07197	0.21391949	Automatic			Automatic	0.03906366
151	10^6 Rep5 GNAS	SYBR Green	SYBR	Unknown	28.605093	10594.691	19731.844	11628.19	27.699785	1.0186573	Automatic			Automatic	0.03906366
152	10^6 Rep5 ZCCHC7	SYBR Green	SYBR	Unknown	26.2593	39688.594	45895.863	5488.3726	26.010056	0.21954893	Automatic			Automatic	0.03906366
153	10^5 Rep5 GNAS	SYBR Green	SYBR	Unknown	28.96687	8642.299	14034.886	14171.857	28.788778	1.956023	Automatic			Automatic	0.03906366
154	10^5 Rep5 ZCCHC7	SYBR Green	SYBR	Unknown	24.97113	81967.19	74759.305	7363.6743	25.140413	0.1761222	Automatic			Automatic	0.03906366
155	10^4 Rep5 GNAS	SYBR Green	SYBR	Unknown	25.495504	61013.19	83555.9	42777.742	25.077368	0.8377279	Automatic			Automatic	0.03906366
156	10^4 Rep5 ZCCHC7	SYBR Green	SYBR	Unknown	25.637463	56326.516	75641.414	16963.908	25.146713	0.4290533	Automatic			Automatic	0.03906366
157	10^6 Rep6 GNAS	SYBR Green	SYBR	Unknown	30.042303	4717.0635	3819.7053	1075.92	30.469698	0.5439593	Automatic			Automatic	0.03906366
158	10^6 Rep6 ZCCHC7	SYBR Green	SYBR	Unknown	26.552841	33642.73	36508.63	2482.8862	26.410454	0.12335335	Automatic			Automatic	0.03906366
159	10^5 Rep6 GNAS	SYBR Green	SYBR	Unknown	29.445902	6599.328	10681.616	3561.6643	28.669306	0.6752513	Automatic			Automatic	0.03906366
160	10^5 Rep6 ZCCHC7	SYBR Green	SYBR	Unknown	25.643597	56132.348	58880.094	3906.9353	25.561264	0.115939945	Automatic			Automatic	0.03906366
161	10^4 Rep6 GNAS	SYBR Green	SYBR	Unknown	25.287825	68581.04	115412.22	51513.1	24.484598	0.8093191	Automatic			Automatic	0.03906366
162	10^4 Rep6 ZCCHC7	SYBR Green	SYBR	Unknown	24.17331	128445.21	143728.38	13737.355	23.9792	0.17355968	Automatic			Automatic	0.03906366
163	10^3 Rep6 GNAS	SYBR Green	SYBR	Unknown	23.136005	230330.98					Automatic			Automatic	0.03906366
164	10^3 Rep6 ZCCHC7	SYBR Green	SYBR	Unknown	25.289684	68509.31					Automatic			Automatic	0.03906366
169	10^6 Rep4 GNAS	SYBR Green	SYBR	Unknown	26.345896	37799.996	72028.35	31030.365	25.336325	0.89335847	Automatic			Automatic	0.03906366
170	10^6 Rep4 ZCCHC7	SYBR Green	SYBR	Unknown	25.79618	51511.54	49111.145	2088.6345	25.881994	0.074693985	Automatic			Automatic	0.03906366
171	10^5 Rep4 GNAS	SYBR Green	SYBR	Unknown	29.806398	5387.081	7817.024	3436.4583	29.235382	0.80753905	Automatic			Automatic	0.03906366
172	10^5 Rep4 ZCCHC7	SYBR Green	SYBR	Unknown	Undetermined	0	36945.83	2208.021	26.38808	0.106214106	Automatic			Automatic	0.03906366
173	10^4 Rep4 GNAS	SYBR Green	SYBR	Unknown	27.512035	19604.49	32989.26	16220.195	26.72758	0.8569925	Automatic			Automatic	0.03906366
174	10^4 Rep4 ZCCHC7	SYBR Green	SYBR	Unknown	24.045847	138001.56	136640.36	16248.448	24.07197	0.21391949	Automatic			Automatic	0.03906366
175	10^6 Rep5 GNAS	SYBR Green	SYBR	Unknown	27.8975	15779.905	19731.844	11628.19	27.699785	1.0186573	Automatic			Automatic	0.03906366
176	10^6 Rep5 ZCCHC7	SYBR Green	SYBR	Unknown	25.845314	50106.1	45895.863	5488.3726	26.010056	0.21954893	Automatic			Automatic	0.03906366
177	10^5 Rep5 GNAS	SYBR Green	SYBR	Unknown	30.649668	3350.913	14034.886	14171.857	28.788778	1.956023	Automatic			Automatic	0.03906366
178	10^5 Rep5 ZCCHC7	SYBR Green	SYBR	Unknown	25.12745	75061.58	74759.305	7363.6743	25.140413	0.1761222	Automatic			Automatic	0.03906366
179	10^4 Rep5 GNAS	SYBR Green	SYBR	Unknown	25.623718	56764.082	83555.9	42777.742	25.077368	0.8377279	Automatic			Automatic	0.03906366
180	10^4 Rep5 ZCCHC7	SYBR Green	SYBR	Unknown	24.842512	88122.914	75641.414	16963.908	25.146713	0.4290533	Automatic			Automatic	0.03906366
181	10^6 Rep6 GNAS	SYBR Green	SYBR	Unknown	30.284784	4115.1133	3819.7053	1075.92	30.469698	0.5439593	Automatic			Automatic	0.03906366
182	10^6 Rep6 ZCCHC7	SYBR Green	SYBR	Unknown	26.336052	38010.086	36508.63	2482.8862	26.410454	0.12335335	Automatic			Automatic	0.03906366
183	10^5 Rep6 GNAS	SYBR Green	SYBR	Unknown	28.341347	12290.7295	10681.616	3561.6643	28.669306	0.6752513	Automatic			Automatic	0.03906366
184	10^5 Rep6 ZCCHC7	SYBR Green	SYBR	Unknown	25.428675	63352.605	58880.094	3906.9353	25.561264	0.115939945	Automatic			Automatic	0.03906366
185	10^4 Rep6 GNAS	SYBR Green	SYBR	Unknown	24.496649	107067.31	115412.22	51513.1	24.484598	0.8093191	Automatic			Automatic	0.03906366
186	10^4 Rep6 ZCCHC7	SYBR Green	SYBR	Unknown	23.92532	147691.14	143728.38	13737.355	23.9792	0.17355968	Automatic			Automatic	0.03906366
193	10^6 Rep4 GNAS	SYBR Green	SYBR	Unknown	25.01502	79966.55	72028.35	31030.365	25.336325	0.89335847	Automatic			Automatic	0.03906366
194	10^6 Rep4 ZCCHC7	SYBR Green	SYBR	Unknown	25.932404	47708.527	49111.145	2088.6345	25.881994	0.074693985	Automatic			Automatic	0.03906366
195	10^5 Rep4 GNAS	SYBR Green	SYBR	Unknown	28.664366	10246.967	7817.024	3436.4583	29.235382	0.80753905	Automatic			Automatic	0.03906366
196	10^5 Rep4 ZCCHC7	SYBR Green	SYBR	Unknown	26.463184	35384.523	36945.83	2208.021	26.38808	0.106214106	Automatic			Automatic	0.03906366
197	10^4 Rep4 GNAS	SYBR Green	SYBR	Unknown	26.857761	28335.7	32989.26	16220.195	26.72758	0.8569925	Automatic			Automatic	0.03906366
198	10^4 Rep4 ZCCHC7	SYBR Green	SYBR	Unknown	23.87231	152165.38	136640.36	16248.448	24.07197	0.21391949	Automatic			Automatic	0.03906366
199	10^6 Rep5 GNAS	SYBR Green	SYBR	Unknown	26.596766	32820.934	19731.844	11628.19	27.699785	1.0186573	Automatic			Automatic	0.03906366
200	10^6 Rep5 ZCCHC7	SYBR Green	SYBR	Unknown	25.925552	47892.902	45895.863	5488.3726	26.010056	0.21954893	Automatic			Automatic	0.03906366
201	10^5 Rep5 GNAS	SYBR Green	SYBR	Unknown	26.749802	30111.447	14034.886	14171.857	28.788778	1.956023	Automatic			Automatic	0.03906366
202	10^5 Rep5 ZCCHC7	SYBR Green	SYBR	Unknown	25.322659	67249.15	74759.305	7363.6743	25.140413	0.1761222	Automatic			Automatic	0.03906366
203	10^4 Rep5 GNAS	SYBR Green	SYBR	Unknown	24.112879	132890.42	83555.9	42777.742	25.077368	0.8377279	Automatic			Automatic	0.03906366
204	10^4 Rep5 ZCCHC7	SYBR Green	SYBR	Unknown	24.960165	82474.805	75641.414	16963.908	25.146713	0.4290533	Automatic			Automatic	0.03906366
205	10^6 Rep6 GNAS	SYBR Green	SYBR	Unknown	31.082008	2626.9395	3819.7053	1075.92	30.469698	0.5439593	Automatic			Automatic	0.03906366
206	10^6 Rep6 ZCCHC7	SYBR Green	SYBR	Unknown	26.342466	37873.07	36508.63	2482.8862	26.410454	0.12335335	Automatic			Automatic	0.03906366
207	10^5 Rep6 GNAS	SYBR Green	SYBR	Unknown	28.220675	13154.789	10681.616	3561.6643	28.669306	0.6752513	Automatic			Automatic	0.03906366
208	10^5 Rep6 ZCCHC7	SYBR Green	SYBR	Unknown	25.611519	57155.33	58880.094	3906.9353	25.561264	0.115939945	Automatic			Automatic	0.03906366
209	10^4 Rep6 GNAS	SYBR Green	SYBR	Unknown	23.669321	170588.33	115412.22	51513.1	24.484598	0.8093191	Automatic			Automatic	0.03906366
210	10^4 Rep6 ZCCHC7	SYBR Green	SYBR	Unknown	23.83897	155048.77	143728.38	13737.355	23.9792	0.17355968	Automatic			Automatic	0.03906366
217	10^6 Rep4 ATP5L	SYBR Green	SYBR	Unknown	22.765686	283726.84	284359.28	4560.399	22.76188	0.028441103	Automatic			Automatic	0.03906366
218	10^6 Rep4 POLH	SYBR Green	SYBR	Unknown	31.111118	2584.2368	3006.4417	377.5963	30.852087	0.23028973	Automatic			Automatic	0.03906366
219	10^5 Rep4 ATP5L	SYBR Green	SYBR	Unknown	22.574907	315898.78	290260.78	22597.152	22.728752	0.13592239	Automatic			Automatic	0.03906366
220	10^5 Rep4 POLH	SYBR Green	SYBR	Unknown	Undetermined	0					Automatic			Automatic	0.03906366
221	10^4 Rep4 ATP5L	SYBR Green	SYBR	Unknown	22.901373	262859.12	259619.48	6107.9243	22.92373	0.04207595	Automatic			Automatic	0.03906366
222	10^4 Rep4 POLH	SYBR Green	SYBR	Unknown	29.95198	4963.1416	3666.07	1124.5717	30.541376	0.5114044	Automatic			Automatic	0.03906366
223	10^6 Rep5 ATP5L	SYBR Green	SYBR	Unknown	23.278418	212583.9	206885.3	7291.128	23.327425	0.06312713	Automatic			Automatic	0.03906366
224	10^6 Rep5 POLH	SYBR Green	SYBR	Unknown	31.64842	1909.6558	1758.2788	180.5998	31.80155	0.18666339	Automatic			Automatic	0.03906366
225	10^5 Rep5 ATP5L	SYBR Green	SYBR	Unknown	22.289055	371058.8	358141.9	11428.67	22.352585	0.056273956	Automatic			Automatic	0.03906366
226	10^5 Rep5 POLH	SYBR Green	SYBR	Unknown	31.380468	2220.6123	1737.6519	469.6277	31.86023	0.48764253	Automatic			Automatic	0.03906366
227	10^4 Rep5 ATP5L	SYBR Green	SYBR	Unknown	23.54102	183366.89	176634.89	6086.886	23.608154	0.06084223	Automatic			Automatic	0.03906366
228	10^4 Rep5 POLH	SYBR Green	SYBR	Unknown	30.268764	4152.3984	3476.7305	628.60046	30.603271	0.3176008	Automatic			Automatic	0.03906366
229	10^6 Rep6 ATP5L	SYBR Green	SYBR	Unknown	23.681147	169456.52	165683.89	3523.1533	23.721403	0.037680127	Automatic			Automatic	0.03906366
230	10^6 Rep6 POLH	SYBR Green	SYBR	Unknown	32.69732	1057.9993	1055.5946	13.405063	32.701458	0.022594307	Automatic			Automatic	0.03906366
231	10^5 Rep6 ATP5L	SYBR Green	SYBR	Unknown	22.59271	312748.28	292611.1	17445.986	22.712982	0.10420198	Automatic			Automatic	0.03906366
232	10^5 Rep6 POLH	SYBR Green	SYBR	Unknown	32.088627	1490.4542	1132.9214	427.48367	32.67612	0.76194066	Automatic			Automatic	0.03906366
233	10^4 Rep6 ATP5L	SYBR Green	SYBR	Unknown	22.769224	283162	269637.78	11712.339	22.857248	0.07623142	Automatic			Automatic	0.03906366
234	10^4 Rep6 POLH	SYBR Green	SYBR	Unknown	29.676697	5795.184	3823.4688	1777.414	30.540403	0.81045884	Automatic			Automatic	0.03906366
235	10^3 Rep6 ATP5L	SYBR Green	SYBR	Unknown	24.316319	118508.64					Automatic			Automatic	0.03906366
236	10^3 Rep6 POLH	SYBR Green	SYBR	Unknown	33.474777	682.9467					Automatic			Automatic	0.03906366
241	10^6 Rep4 ATP5L	SYBR Green	SYBR	Unknown	22.731731	289202.88	284359.28	4560.399	22.76188	0.028441103	Automatic			Automatic	0.03906366
242	10^6 Rep4 POLH	SYBR Green	SYBR	Unknown	30.77462	3123.2773	3006.4417	377.5963	30.852087	0.23028973	Automatic			Automatic	0.03906366
243	10^5 Rep4 ATP5L	SYBR Green	SYBR	Unknown	22.832575	273240.38	290260.78	22597.152	22.728752	0.13592239	Automatic			Automatic	0.03906366
244	10^5 Rep4 POLH	SYBR Green	SYBR	Unknown	Undetermined	0					Automatic			Automatic	0.03906366
245	10^4 Rep4 ATP5L	SYBR Green	SYBR	Unknown	22.897552	263425.1	259619.48	6107.9243	22.92373	0.04207595	Automatic			Automatic	0.03906366
246	10^4 Rep4 POLH	SYBR Green	SYBR	Unknown	30.867588	2964.004	3666.07	1124.5717	30.541376	0.5114044	Automatic			Automatic	0.03906366
247	10^6 Rep5 ATP5L	SYBR Green	SYBR	Unknown	23.398659	198668.97	206885.3	7291.128	23.327425	0.06312713	Automatic			Automatic	0.03906366
248	10^6 Rep5 POLH	SYBR Green	SYBR	Unknown	32.00948	1558.3726	1758.2788	180.5998	31.80155	0.18666339	Automatic			Automatic	0.03906366
249	10^5 Rep5 ATP5L	SYBR Green	SYBR	Unknown	22.372526	354024.38	358141.9	11428.67	22.352585	0.056273956	Automatic			Automatic	0.03906366
250	10^5 Rep5 POLH	SYBR Green	SYBR	Unknown	31.84483	1709.7413	1737.6519	469.6277	31.86023	0.48764253	Automatic			Automatic	0.03906366
251	10^4 Rep5 ATP5L	SYBR Green	SYBR	Unknown	23.623787	175018.31	176634.89	6086.886	23.608154	0.06084223	Automatic			Automatic	0.03906366
252	10^4 Rep5 POLH	SYBR Green	SYBR	Unknown	30.64034	3368.555	3476.7305	628.60046	30.603271	0.3176008	Automatic			Automatic	0.03906366
253	10^6 Rep6 ATP5L	SYBR Green	SYBR	Unknown	23.755827	162479.2	165683.89	3523.1533	23.721403	0.037680127	Automatic			Automatic	0.03906366
254	10^6 Rep6 POLH	SYBR Green	SYBR	Unknown	32.725834	1041.1499	1055.5946	13.405063	32.701458	0.022594307	Automatic			Automatic	0.03906366
255	10^5 Rep6 ATP5L	SYBR Green	SYBR	Unknown	22.770082	283025.22	292611.1	17445.986	22.712982	0.10420198	Automatic			Automatic	0.03906366
256	10^5 Rep6 POLH	SYBR Green	SYBR	Unknown	32.402695	1248.8922	1132.9214	427.48367	32.67612	0.76194066	Automatic			Automatic	0.03906366
257	10^4 Rep6 ATP5L	SYBR Green	SYBR	Unknown	22.901054	262906.16	269637.78	11712.339	22.857248	0.07623142	Automatic			Automatic	0.03906366
258	10^4 Rep6 POLH	SYBR Green	SYBR	Unknown	31.28427	2344.2	3823.4688	1777.414	30.540403	0.81045884	Automatic			Automatic	0.03906366
265	10^6 Rep4 ATP5L	SYBR Green	SYBR	Unknown	22.78823	280148.1	284359.28	4560.399	22.76188	0.028441103	Automatic			Automatic	0.03906366
266	10^6 Rep4 POLH	SYBR Green	SYBR	Unknown	30.670515	3311.811	3006.4417	377.5963	30.852087	0.23028973	Automatic			Automatic	0.03906366
267	10^5 Rep4 ATP5L	SYBR Green	SYBR	Unknown	22.778776	281643.28	290260.78	22597.152	22.728752	0.13592239	Automatic			Automatic	0.03906366
268	10^5 Rep4 POLH	SYBR Green	SYBR	Unknown	Undetermined	0					Automatic			Automatic	0.03906366
269	10^4 Rep4 ATP5L	SYBR Green	SYBR	Unknown	22.972265	252574.23	259619.48	6107.9243	22.92373	0.04207595	Automatic			Automatic	0.03906366
270	10^4 Rep4 POLH	SYBR Green	SYBR	Unknown	30.804564	3071.0647	3666.07	1124.5717	30.541376	0.5114044	Automatic			Automatic	0.03906366
271	10^6 Rep5 ATP5L	SYBR Green	SYBR	Unknown	23.305197	209403.02	206885.3	7291.128	23.327425	0.06312713	Automatic			Automatic	0.03906366
272	10^6 Rep5 POLH	SYBR Green	SYBR	Unknown	31.74675	1806.808	1758.2788	180.5998	31.80155	0.18666339	Automatic			Automatic	0.03906366
273	10^5 Rep5 ATP5L	SYBR Green	SYBR	Unknown	22.396172	349342.56	358141.9	11428.67	22.352585	0.056273956	Automatic			Automatic	0.03906366
274	10^5 Rep5 POLH	SYBR Green	SYBR	Unknown	32.35539	1282.6018	1737.6519	469.6277	31.86023	0.48764253	Automatic			Automatic	0.03906366
275	10^4 Rep5 ATP5L	SYBR Green	SYBR	Unknown	23.659653	171519.5	176634.89	6086.886	23.608154	0.06084223	Automatic			Automatic	0.03906366
276	10^4 Rep5 POLH	SYBR Green	SYBR	Unknown	30.900713	2909.2378	3476.7305	628.60046	30.603271	0.3176008	Automatic			Automatic	0.03906366
277	10^6 Rep6 ATP5L	SYBR Green	SYBR	Unknown	23.727234	165116	165683.89	3523.1533	23.721403	0.037680127	Automatic			Automatic	0.03906366
278	10^6 Rep6 POLH	SYBR Green	SYBR	Unknown	32.681217	1067.6345	1055.5946	13.405063	32.701458	0.022594307	Automatic			Automatic	0.03906366
279	10^5 Rep6 ATP5L	SYBR Green	SYBR	Unknown	22.776152	282059.8	292611.1	17445.986	22.712982	0.10420198	Automatic			Automatic	0.03906366
280	10^5 Rep6 POLH	SYBR Green	SYBR	Unknown	33.53705	659.41785	1132.9214	427.48367	32.67612	0.76194066	Automatic			Automatic	0.03906366
281	10^4 Rep6 ATP5L	SYBR Green	SYBR	Unknown	22.901466	262845.25	269637.78	11712.339	22.857248	0.07623142	Automatic			Automatic	0.03906366
282	10^4 Rep6 POLH	SYBR Green	SYBR	Unknown	30.660242	3331.0222	3823.4688	1777.414	30.540403	0.81045884	Automatic			Automatic	0.03906366
289	10^6 Rep4 DDR1	SYBR Green	SYBR	Unknown	27.292912	22178.59	27756.766	8874.335	26.950129	0.5322304	Automatic			Automatic	0.03906366
290	ACTB NTC	SYBR Green	SYBR	NTC	Undetermined	0					Automatic			Automatic	0.03906366
291	10^5 Rep4 DDR1	SYBR Green	SYBR	Unknown	29.323519	7070.0728	14155.6875	12817.094	28.54361	1.4952967	Automatic			Automatic	0.03906366
292	GAPDH NTC	SYBR Green	SYBR	NTC	Undetermined	0					Automatic			Automatic	0.03906366
293	10^4 Rep4 DDR1	SYBR Green	SYBR	Unknown	24.505817	106516.1	98361.41	12881.164	24.658041	0.24274534	Automatic			Automatic	0.03906366
294	GNAS NTC	SYBR Green	SYBR	NTC	Undetermined	0					Automatic			Automatic	0.03906366
295	10^6 Rep5 DDR1	SYBR Green	SYBR	Unknown	27.504223	19690.908	26614.572	6248.3853	27.004679	0.4449233	Automatic			Automatic	0.03906366
296	ATP5L NTC	SYBR Green	SYBR	NTC	Undetermined	0					Automatic			Automatic	0.03906366
297	10^5 Rep5 DDR1	SYBR Green	SYBR	Unknown	25.63894	56279.656	62385.637	9264.621	25.468458	0.25459903	Automatic			Automatic	0.03906366
298	DDR1 NTC	SYBR Green	SYBR	NTC	Undetermined	0					Automatic			Automatic	0.03906366
299	10^4 Rep5 DDR1	SYBR Green	SYBR	Unknown	25.318329	67413.266	68236.33	3286.0532	25.298134	0.0848788	Automatic			Automatic	0.03906366
300	PNN NTC	SYBR Green	SYBR	NTC	Undetermined	0					Automatic			Automatic	0.03906366
301	10^6 Rep6 DDR1	SYBR Green	SYBR	Unknown	27.656805	18069.975	16022.253	2439.527	27.884848	0.28051782	Automatic			Automatic	0.03906366
302	PIK3 NTC	SYBR Green	SYBR	NTC	Undetermined	0					Automatic			Automatic	0.03906366
303	10^5 Rep6 DDR1	SYBR Green	SYBR	Unknown	26.454405	35559.863	25786.922	20710.621	28.092188	3.0117726	Automatic			Automatic	0.03906366
304	ZCCHC7 NTC	SYBR Green	SYBR	NTC	Undetermined	0					Automatic			Automatic	0.03906366
305	10^4 Rep6 DDR1	SYBR Green	SYBR	Unknown	25.542374	59424.215	68916.12	11515.1	25.295181	0.2897217	Automatic			Automatic	0.03906366
306	POLH NTC	SYBR Green	SYBR	NTC	Undetermined	0					Automatic			Automatic	0.03906366
307	10^3 Rep6 DDR1	SYBR Green	SYBR	Unknown	26.133743	42595.715					Automatic			Automatic	0.03906366
313	10^6 Rep4 DDR1	SYBR Green	SYBR	Unknown	27.22049	23101.607	27756.766	8874.335	26.950129	0.5322304	Automatic			Automatic	0.03906366
314	ACTB NTC	SYBR Green	SYBR	NTC	34.873432	310.7401					Automatic			Automatic	0.03906366
315	10^5 Rep4 DDR1	SYBR Green	SYBR	Unknown	29.487715	6445.7856	14155.6875	12817.094	28.54361	1.4952967	Automatic			Automatic	0.03906366
316	GAPDH NTC	SYBR Green	SYBR	NTC	Undetermined	0					Automatic			Automatic	0.03906366
317	10^4 Rep4 DDR1	SYBR Green	SYBR	Unknown	24.93798	83511.41	98361.41	12881.164	24.658041	0.24274534	Automatic			Automatic	0.03906366
318	GNAS NTC	SYBR Green	SYBR	NTC	Undetermined	0					Automatic			Automatic	0.03906366
319	10^6 Rep5 DDR1	SYBR Green	SYBR	Unknown	26.858826	28318.717	26614.572	6248.3853	27.004679	0.4449233	Automatic			Automatic	0.03906366
320	ATP5L NTC	SYBR Green	SYBR	NTC	Undetermined	0					Automatic			Automatic	0.03906366
321	10^5 Rep5 DDR1	SYBR Green	SYBR	Unknown	25.590635	57831.33	62385.637	9264.621	25.468458	0.25459903	Automatic			Automatic	0.03906366
322	DDR1 NTC	SYBR Green	SYBR	NTC	Undetermined	0					Automatic			Automatic	0.03906366
323	10^4 Rep5 DDR1	SYBR Green	SYBR	Unknown	25.371094	65440.043	68236.33	3286.0532	25.298134	0.0848788	Automatic			Automatic	0.03906366
324	PNN NTC	SYBR Green	SYBR	NTC	31.827946	1726.0709					Automatic			Automatic	0.03906366
325	10^6 Rep6 DDR1	SYBR Green	SYBR	Unknown	28.198086	13323.155	16022.253	2439.527	27.884848	0.28051782	Automatic			Automatic	0.03906366
326	PIK3 NTC	SYBR Green	SYBR	NTC	Undetermined	0					Automatic			Automatic	0.03906366
327	10^5 Rep6 DDR1	SYBR Green	SYBR	Unknown	31.567963	1998.1494	25786.922	20710.621	28.092188	3.0117726	Automatic			Automatic	0.03906366
328	ZCCHC7 NTC	SYBR Green	SYBR	NTC	Undetermined	0					Automatic			Automatic	0.03906366
329	10^4 Rep6 DDR1	SYBR Green	SYBR	Unknown	25.366806	65598.234	68916.12	11515.1	25.295181	0.2897217	Automatic			Automatic	0.03906366
330	POLH NTC	SYBR Green	SYBR	NTC	Undetermined	0					Automatic			Automatic	0.03906366
337	10^6 Rep4 DDR1	SYBR Green	SYBR	Unknown	26.336987	37990.098	27756.766	8874.335	26.950129	0.5322304	Automatic			Automatic	0.03906366
338	ACTB NTC	SYBR Green	SYBR	NTC	Undetermined	0					Automatic			Automatic	0.03906366
339	10^5 Rep4 DDR1	SYBR Green	SYBR	Unknown	26.819593	28951.201	14155.6875	12817.094	28.54361	1.4952967	Automatic			Automatic	0.03906366
340	GAPDH NTC	SYBR Green	SYBR	NTC	Undetermined	0					Automatic			Automatic	0.03906366
341	10^4 Rep4 DDR1	SYBR Green	SYBR	Unknown	24.530321	105056.72	98361.41	12881.164	24.658041	0.24274534	Automatic			Automatic	0.03906366
342	GNAS NTC	SYBR Green	SYBR	NTC	Undetermined	0					Automatic			Automatic	0.03906366
343	10^6 Rep5 DDR1	SYBR Green	SYBR	Unknown	26.65099	31834.094	26614.572	6248.3853	27.004679	0.4449233	Automatic			Automatic	0.03906366
344	ATP5L NTC	SYBR Green	SYBR	NTC	Undetermined	0					Automatic			Automatic	0.03906366
345	10^5 Rep5 DDR1	SYBR Green	SYBR	Unknown	25.175798	73045.92	62385.637	9264.621	25.468458	0.25459903	Automatic			Automatic	0.03906366
346	DDR1 NTC	SYBR Green	SYBR	NTC	Undetermined	0					Automatic			Automatic	0.03906366
347	10^4 Rep5 DDR1	SYBR Green	SYBR	Unknown	25.204979	71855.67	68236.33	3286.0532	25.298134	0.0848788	Automatic			Automatic	0.03906366
348	PNN NTC	SYBR Green	SYBR	NTC	Undetermined	0					Automatic			Automatic	0.03906366
349	10^6 Rep6 DDR1	SYBR Green	SYBR	Unknown	27.799648	16673.63	16022.253	2439.527	27.884848	0.28051782	Automatic			Automatic	0.03906366
350	PIK3 NTC	SYBR Green	SYBR	NTC	Undetermined	0					Automatic			Automatic	0.03906366
351	10^5 Rep6 DDR1	SYBR Green	SYBR	Unknown	26.254198	39802.754	25786.922	20710.621	28.092188	3.0117726	Automatic			Automatic	0.03906366
352	ZCCHC7 NTC	SYBR Green	SYBR	NTC	Undetermined	0					Automatic			Automatic	0.03906366
353	10^4 Rep6 DDR1	SYBR Green	SYBR	Unknown	24.976366	81725.9	68916.12	11515.1	25.295181	0.2897217	Automatic			Automatic	0.03906366
354	POLH NTC	SYBR Green	SYBR	NTC	Undetermined	0					Automatic			Automatic	0.03906366
362	SC 1:100	SYBR Green	SYBR	Standard	24.60079	100000					Automatic			Automatic	0.03906366
364	SC 1:10000	SYBR Green	SYBR	Standard	32.808872	1000					Automatic			Automatic	0.03906366
370	SC 1:1000	SYBR Green	SYBR	Standard	28.282925	10000					Automatic			Automatic	0.03906366
372	SC 1:100000	SYBR Green	SYBR	Standard	37.095337	100					Automatic			Automatic	0.03906366
375	SC 1:10	SYBR Green	SYBR	Standard	20.75058	1000000					Automatic			Automatic	0.03906366
Slope	-4.08976	cycles/log decade
Y-Intercept		45.06674
R^2		0.9983668
