# Supplementary material for: Inferring steady state single-cell gene expression distributions from analysis of mesoscopic samples
Source: Genome Biol. 2006 Dec 14;7(12):R119. doi: 10.1186/gb-2006-7-12-r119 (PMC1794432; doi:10.1186/gb-2006-7-12-r119)
Supplement: Additional data file 1 — AZIP file containing the qRT-PCR data analyzed in this manuscript, the software (as R code) used to perform the analysis and produce the figures presented, and instructions on how to install R and perform the analysis as well as a "README" that explicitly describes each file in the .zip archive. [file gb-2006-7-12-r119-S1.zip › stochastic/Serial_Dilution_Data/Culture Dilution Plate 3 Results.txt]

SDS 2.2.2	AQ Results	1.0
Filename	Culture Dilution Plate 3
PlateID	
Assay Type	Absolute Quantification
Run DateTime	2/1/06 6:08:35 PM
Operator	
ThermalCycleParams	

Sample Information

Well	Sample Name	Detector Name	Reporter	Task	Ct	Quantity	Qty Mean	Qty StdDev	Ct Mean	Ct StdDev	Baseline Type	Baseline Start	Baseline Stop	Threshold Type	Threshold	
1	10^6 Rep7 ACTB	SYBR Green	SYBR	Unknown	19.56116	2219220.5	2359415.2	121794.62	19.461182	0.08683253	Automatic			Automatic	0.041235104	
2	10^6 Rep7 PNN	SYBR Green	SYBR	Unknown	26.592905	31823.645	37079.348	5834.524	26.353163	0.25774345	Automatic			Automatic	0.041235104	
3	10^5 Rep7 ACTB	SYBR Green	SYBR	Unknown	18.222914	4977786.5	5158167.5	156222.25	18.16446	0.05062611	Automatic			Automatic	0.041235104	
4	10^5 Rep7 PNN	SYBR Green	SYBR	Unknown	25.86411	49409.61	53277.105	7019.479	25.748444	0.211146	Automatic			Automatic	0.041235104	
5	10^4 Rep7 ACTB	SYBR Green	SYBR	Unknown	22.958607	285444.44	5541489.5	4615479.0	19.25918	3.207559	Automatic			Automatic	0.041235104	
6	10^4 Rep7 PNN	SYBR Green	SYBR	Unknown	29.197136	6607.2637	93304.03	82312.305	25.886345	2.8974786	Automatic			Automatic	0.041235104	
7	10^3 Rep7 ACTB	SYBR Green	SYBR	Unknown	20.228659	1483228.0					Automatic			Automatic	0.041235104	
8	10^3 Rep7 PNN	SYBR Green	SYBR	Unknown	25.311716	68964.85					Automatic			Automatic	0.041235104	
9	10^6 Rep8 ACTB	SYBR Green	SYBR	Unknown	20.519747	1244216.1	1374820.0	129231.46	20.3593	0.156475	Automatic			Automatic	0.041235104	
10	10^6 Rep8 PNN	SYBR Green	SYBR	Unknown	27.521635	18166.574	19090.191	871.27045	27.440641	0.07600489	Automatic			Automatic	0.041235104	
11	10^5 Rep8 ACTB	SYBR Green	SYBR	Unknown	17.773361	6529671.5	4807420.0	3509569.8	18.90618	2.0881462	Automatic			Automatic	0.041235104	
12	10^5 Rep8 PNN	SYBR Green	SYBR	Unknown	28.187962	12150.329	43798.1	44756.71	26.675442	2.1390247	Automatic			Automatic	0.041235104	
13	10^4 Rep8 ACTB	SYBR Green	SYBR	Unknown	17.512108	7645076.5	8384968.0	641089.9	17.362406	0.12970214	Automatic			Automatic	0.041235104	
14	10^4 Rep8 PNN	SYBR Green	SYBR	Unknown	23.332552	227765.36	219930.23	6917.4927	23.391083	0.051728956	Automatic			Automatic	0.041235104	
15	10^3 Rep8 ACTB	SYBR Green	SYBR	Unknown	21.834724	562548.2					Automatic			Automatic	0.041235104	
16	10^3 Rep8 PNN	SYBR Green	SYBR	Unknown	25.81732	50825.08					Automatic			Automatic	0.041235104	
17	10^6 Rep9 ACTB	SYBR Green	SYBR	Unknown	19.499794	2302968.5	2474486.8	165282.38	19.383276	0.11128005	Automatic			Automatic	0.041235104	
18	10^6 Rep9 PNN	SYBR Green	SYBR	Unknown	25.813398	50945.535	40928.168	14896.928	26.265991	0.70106095	Automatic			Automatic	0.041235104	
19	10^5 Rep9 ACTB	SYBR Green	SYBR	Unknown	18.388378	4504617.5	5047013.5	537114.8	18.206337	0.17733565	Automatic			Automatic	0.041235104	
20	10^5 Rep9 PNN	SYBR Green	SYBR	Unknown	25.652143	56154.047	57149.99	1393.3264	25.623344	0.040137406	Automatic			Automatic	0.041235104	
21	10^4 Rep9 ACTB	SYBR Green	SYBR	Unknown	17.321337	8578175.0	8987465.0	356080.03	17.245003	0.06638955	Automatic			Automatic	0.041235104	
22	10^4 Rep9 PNN	SYBR Green	SYBR	Unknown	25.761618	52563.125	162082.23	100816.08	24.210411	1.368944	Automatic			Automatic	0.041235104	
25	10^6 Rep7 ACTB	SYBR Green	SYBR	Unknown	19.41777	2419866.8	2359415.2	121794.62	19.461182	0.08683253	Automatic			Automatic	0.041235104	
26	10^6 Rep7 PNN	SYBR Green	SYBR	Unknown	26.386015	36056.887	37079.348	5834.524	26.353163	0.25774345	Automatic			Automatic	0.041235104	
27	10^5 Rep7 ACTB	SYBR Green	SYBR	Unknown	18.134731	5249939.5	5158167.5	156222.25	18.16446	0.05062611	Automatic			Automatic	0.041235104	
28	10^5 Rep7 PNN	SYBR Green	SYBR	Unknown	25.504738	61379.72	53277.105	7019.479	25.748444	0.211146	Automatic			Automatic	0.041235104	
29	10^4 Rep7 ACTB	SYBR Green	SYBR	Unknown	17.564768	7405876.5	5541489.5	4615479.0	19.25918	3.207559	Automatic			Automatic	0.041235104	
30	10^4 Rep7 PNN	SYBR Green	SYBR	Unknown	23.813362	170387.67	93304.03	82312.305	25.886345	2.8974786	Automatic			Automatic	0.041235104	
33	10^6 Rep8 ACTB	SYBR Green	SYBR	Unknown	20.207125	1502633.9	1374820.0	129231.46	20.3593	0.156475	Automatic			Automatic	0.041235104	
34	10^6 Rep8 PNN	SYBR Green	SYBR	Unknown	27.370874	19897.414	19090.191	871.27045	27.440641	0.07600489	Automatic			Automatic	0.041235104	
35	10^5 Rep8 ACTB	SYBR Green	SYBR	Unknown	17.629248	7123158.0	4807420.0	3509569.8	18.90618	2.0881462	Automatic			Automatic	0.041235104	
36	10^5 Rep8 PNN	SYBR Green	SYBR	Unknown	Undetermined	0.0	43798.1	44756.71	26.675442	2.1390247	Automatic			Automatic	0.041235104	
37	10^4 Rep8 ACTB	SYBR Green	SYBR	Unknown	17.283697	8775312.0	8384968.0	641089.9	17.362406	0.12970214	Automatic			Automatic	0.041235104	
38	10^4 Rep8 PNN	SYBR Green	SYBR	Unknown	23.430666	214667.42	219930.23	6917.4927	23.391083	0.051728956	Automatic			Automatic	0.041235104	
41	10^6 Rep9 ACTB	SYBR Green	SYBR	Unknown	19.371933	2487758.5	2474486.8	165282.38	19.383276	0.11128005	Automatic			Automatic	0.041235104	
42	10^6 Rep9 PNN	SYBR Green	SYBR	Unknown	27.073542	23809.25	40928.168	14896.928	26.265991	0.70106095	Automatic			Automatic	0.041235104	
43	10^5 Rep9 ACTB	SYBR Green	SYBR	Unknown	18.196518	5057735.5	5047013.5	537114.8	18.206337	0.17733565	Automatic			Automatic	0.041235104	
44	10^5 Rep9 PNN	SYBR Green	SYBR	Unknown	25.577497	58742.234	57149.99	1393.3264	25.623344	0.040137406	Automatic			Automatic	0.041235104	
45	10^4 Rep9 ACTB	SYBR Green	SYBR	Unknown	17.200714	9226082.0	8987465.0	356080.03	17.245003	0.06638955	Automatic			Automatic	0.041235104	
46	10^4 Rep9 PNN	SYBR Green	SYBR	Unknown	23.6981	182665.0	162082.23	100816.08	24.210411	1.368944	Automatic			Automatic	0.041235104	
49	10^6 Rep7 ACTB	SYBR Green	SYBR	Unknown	19.404615	2439158.0	2359415.2	121794.62	19.461182	0.08683253	Automatic			Automatic	0.041235104	
50	10^6 Rep7 PNN	SYBR Green	SYBR	Unknown	26.080568	43357.523	37079.348	5834.524	26.353163	0.25774345	Automatic			Automatic	0.041235104	
51	10^5 Rep7 ACTB	SYBR Green	SYBR	Unknown	18.13573	5246775.5	5158167.5	156222.25	18.16446	0.05062611	Automatic			Automatic	0.041235104	
52	10^5 Rep7 PNN	SYBR Green	SYBR	Unknown	25.876482	49041.977	53277.105	7019.479	25.748444	0.211146	Automatic			Automatic	0.041235104	
53	10^4 Rep7 ACTB	SYBR Green	SYBR	Unknown	17.254166	8933148.0	5541489.5	4615479.0	19.25918	3.207559	Automatic			Automatic	0.041235104	
54	10^4 Rep7 PNN	SYBR Green	SYBR	Unknown	24.648537	102917.18	93304.03	82312.305	25.886345	2.8974786	Automatic			Automatic	0.041235104	
57	10^6 Rep8 ACTB	SYBR Green	SYBR	Unknown	20.351032	1377610.0	1374820.0	129231.46	20.3593	0.156475	Automatic			Automatic	0.041235104	
58	10^6 Rep8 PNN	SYBR Green	SYBR	Unknown	27.429413	19206.584	19090.191	871.27045	27.440641	0.07600489	Automatic			Automatic	0.041235104	
59	10^5 Rep8 ACTB	SYBR Green	SYBR	Unknown	21.315926	769429.75	4807420.0	3509569.8	18.90618	2.0881462	Automatic			Automatic	0.041235104	
60	10^5 Rep8 PNN	SYBR Green	SYBR	Unknown	25.162924	75445.875	43798.1	44756.71	26.675442	2.1390247	Automatic			Automatic	0.041235104	
61	10^4 Rep8 ACTB	SYBR Green	SYBR	Unknown	17.291416	8734517.0	8384968.0	641089.9	17.362406	0.12970214	Automatic			Automatic	0.041235104	
62	10^4 Rep8 PNN	SYBR Green	SYBR	Unknown	23.410032	217357.88	219930.23	6917.4927	23.391083	0.051728956	Automatic			Automatic	0.041235104	
65	10^6 Rep9 ACTB	SYBR Green	SYBR	Unknown	19.278103	2632733.0	2474486.8	165282.38	19.383276	0.11128005	Automatic			Automatic	0.041235104	
66	10^6 Rep9 PNN	SYBR Green	SYBR	Unknown	25.911034	48029.71	40928.168	14896.928	26.265991	0.70106095	Automatic			Automatic	0.041235104	
67	10^5 Rep9 ACTB	SYBR Green	SYBR	Unknown	18.034115	5578686.5	5047013.5	537114.8	18.206337	0.17733565	Automatic			Automatic	0.041235104	
68	10^5 Rep9 PNN	SYBR Green	SYBR	Unknown	25.640394	56553.69	57149.99	1393.3264	25.623344	0.040137406	Automatic			Automatic	0.041235104	
69	10^4 Rep9 ACTB	SYBR Green	SYBR	Unknown	17.21296	9158139.0	8987465.0	356080.03	17.245003	0.06638955	Automatic			Automatic	0.041235104	
70	10^4 Rep9 PNN	SYBR Green	SYBR	Unknown	23.171513	251018.6	162082.23	100816.08	24.210411	1.368944	Automatic			Automatic	0.041235104	
73	10^6 Rep7 GAPDH	SYBR Green	SYBR	Unknown	22.283403	429075.34	409199.53	219434.16	22.560051	1.0472162	Automatic			Automatic	0.041235104	
74	10^6 Rep7 PIK3	SYBR Green	SYBR	Unknown	Undetermined	0.0					Automatic			Automatic	0.041235104	
75	10^5 Rep7 GAPDH	SYBR Green	SYBR	Unknown	21.684372	615994.06	989011.5	578706.75	21.07147	0.8933469	Automatic			Automatic	0.041235104	
76	10^5 Rep7 PIK3	SYBR Green	SYBR	Unknown	Undetermined	0.0					Automatic			Automatic	0.041235104	
77	10^4 Rep7 GAPDH	SYBR Green	SYBR	Unknown	24.308302	126381.67	1128797.9	962802.9	21.521585	2.4518573	Automatic			Automatic	0.041235104	
78	10^4 Rep7 PIK3	SYBR Green	SYBR	Unknown	31.67992	1476.1559	2435.5498	843.2138	30.929708	0.654829	Automatic			Automatic	0.041235104	
79	10^3 Rep7 GAPDH	SYBR Green	SYBR	Unknown	21.970072	518414.72					Automatic			Automatic	0.041235104	
80	10^3 Rep7 PIK3	SYBR Green	SYBR	Unknown	31.32376	1830.2224					Automatic			Automatic	0.041235104	
81	10^6 Rep8 GAPDH	SYBR Green	SYBR	Unknown	24.086132	144520.12	268080.47	107042.92	23.174768	0.7893896	Automatic			Automatic	0.041235104	
82	10^6 Rep8 PIK3	SYBR Green	SYBR	Unknown	Undetermined	0.0					Automatic			Automatic	0.041235104	
83	10^5 Rep8 GAPDH	SYBR Green	SYBR	Unknown	21.442726	712732.75	707802.7	29079.775	21.455164	0.06844833	Automatic			Automatic	0.041235104	
84	10^5 Rep8 PIK3	SYBR Green	SYBR	Unknown	Undetermined	0.0					Automatic			Automatic	0.041235104	
85	10^4 Rep8 GAPDH	SYBR Green	SYBR	Unknown	20.919271	977588.7	921488.0	142745.8	21.031286	0.26888162	Automatic			Automatic	0.041235104	
86	10^4 Rep8 PIK3	SYBR Green	SYBR	Unknown	32.51708	890.557	1029.966	646.5234	32.50826	1.0914364	Automatic			Automatic	0.041235104	
87	10^3 Rep8 GAPDH	SYBR Green	SYBR	Unknown	22.341612	414260.78					Automatic			Automatic	0.041235104	
88	10^3 Rep8 PIK3	SYBR Green	SYBR	Unknown	30.573801	2878.1511					Automatic			Automatic	0.041235104	
89	10^6 Rep9 GAPDH	SYBR Green	SYBR	Unknown	22.769121	320035.03	369659.66	44600.504	22.538675	0.20576355	Automatic			Automatic	0.041235104	
90	10^6 Rep9 PIK3	SYBR Green	SYBR	Unknown	Undetermined	0.0					Automatic			Automatic	0.041235104	
91	10^5 Rep9 GAPDH	SYBR Green	SYBR	Unknown	22.769556	319951.06	466338.0	225307.25	22.262545	0.7405861	Automatic			Automatic	0.041235104	
92	10^5 Rep9 PIK3	SYBR Green	SYBR	Unknown	Undetermined	0.0					Automatic			Automatic	0.041235104	
93	10^4 Rep9 GAPDH	SYBR Green	SYBR	Unknown	20.890202	994894.4	892916.5	149099.17	21.085932	0.29218605	Automatic			Automatic	0.041235104	
94	10^4 Rep9 PIK3	SYBR Green	SYBR	Unknown	32.185326	1088.0139	1233.8914	199.4622	31.990702	0.25894684	Automatic			Automatic	0.041235104	
97	10^6 Rep7 GAPDH	SYBR Green	SYBR	Unknown	21.678934	618019.6	409199.53	219434.16	22.560051	1.0472162	Automatic			Automatic	0.041235104	
98	10^6 Rep7 PIK3	SYBR Green	SYBR	Unknown	Undetermined	0.0					Automatic			Automatic	0.041235104	
99	10^5 Rep7 GAPDH	SYBR Green	SYBR	Unknown	20.046457	1655671.2	989011.5	578706.75	21.07147	0.8933469	Automatic			Automatic	0.041235104	
100	10^5 Rep7 PIK3	SYBR Green	SYBR	Unknown	Undetermined	0.0					Automatic			Automatic	0.041235104	
101	10^4 Rep7 GAPDH	SYBR Green	SYBR	Unknown	20.560966	1213639.6	1128797.9	962802.9	21.521585	2.4518573	Automatic			Automatic	0.041235104	
102	10^4 Rep7 PIK3	SYBR Green	SYBR	Unknown	30.472816	3059.0588	2435.5498	843.2138	30.929708	0.654829	Automatic			Automatic	0.041235104	
105	10^6 Rep8 GAPDH	SYBR Green	SYBR	Unknown	22.70504	332657.25	268080.47	107042.92	23.174768	0.7893896	Automatic			Automatic	0.041235104	
106	10^6 Rep8 PIK3	SYBR Green	SYBR	Unknown	Undetermined	0.0					Automatic			Automatic	0.041235104	
107	10^5 Rep8 GAPDH	SYBR Green	SYBR	Unknown	21.528978	676572.94	707802.7	29079.775	21.455164	0.06844833	Automatic			Automatic	0.041235104	
108	10^5 Rep8 PIK3	SYBR Green	SYBR	Unknown	Undetermined	0.0					Automatic			Automatic	0.041235104	
109	10^4 Rep8 GAPDH	SYBR Green	SYBR	Unknown	21.338066	759214.4	921488.0	142745.8	21.031286	0.26888162	Automatic			Automatic	0.041235104	
110	10^4 Rep8 PIK3	SYBR Green	SYBR	Unknown	33.59526	464.51993	1029.966	646.5234	32.50826	1.0914364	Automatic			Automatic	0.041235104	
113	10^6 Rep9 GAPDH	SYBR Green	SYBR	Unknown	22.473558	382545.06	369659.66	44600.504	22.538675	0.20576355	Automatic			Automatic	0.041235104	
114	10^6 Rep9 PIK3	SYBR Green	SYBR	Unknown	Undetermined	0.0					Automatic			Automatic	0.041235104	
115	10^5 Rep9 GAPDH	SYBR Green	SYBR	Unknown	21.412657	725788.06	466338.0	225307.25	22.262545	0.7405861	Automatic			Automatic	0.041235104	
116	10^5 Rep9 PIK3	SYBR Green	SYBR	Unknown	Undetermined	0.0					Automatic			Automatic	0.041235104	
117	10^4 Rep9 GAPDH	SYBR Green	SYBR	Unknown	21.421787	721798.7	892916.5	149099.17	21.085932	0.29218605	Automatic			Automatic	0.041235104	
118	10^4 Rep9 PIK3	SYBR Green	SYBR	Unknown	32.089973	1152.4767	1233.8914	199.4622	31.990702	0.25894684	Automatic			Automatic	0.041235104	
121	10^6 Rep7 GAPDH	SYBR Green	SYBR	Unknown	23.717817	180503.62	409199.53	219434.16	22.560051	1.0472162	Automatic			Automatic	0.041235104	
122	10^6 Rep7 PIK3	SYBR Green	SYBR	Unknown	Undetermined	0.0					Automatic			Automatic	0.041235104	
123	10^5 Rep7 GAPDH	SYBR Green	SYBR	Unknown	21.483583	695369.3	989011.5	578706.75	21.07147	0.8933469	Automatic			Automatic	0.041235104	
124	10^5 Rep7 PIK3	SYBR Green	SYBR	Unknown	Undetermined	0.0					Automatic			Automatic	0.041235104	
125	10^4 Rep7 GAPDH	SYBR Green	SYBR	Unknown	19.695488	2046372.1	1128797.9	962802.9	21.521585	2.4518573	Automatic			Automatic	0.041235104	
126	10^4 Rep7 PIK3	SYBR Green	SYBR	Unknown	30.636393	2771.4348	2435.5498	843.2138	30.929708	0.654829	Automatic			Automatic	0.041235104	
129	10^6 Rep8 GAPDH	SYBR Green	SYBR	Unknown	22.733131	327063.97	268080.47	107042.92	23.174768	0.7893896	Automatic			Automatic	0.041235104	
130	10^6 Rep8 PIK3	SYBR Green	SYBR	Unknown	Undetermined	0.0					Automatic			Automatic	0.041235104	
131	10^5 Rep8 GAPDH	SYBR Green	SYBR	Unknown	21.393787	734102.2	707802.7	29079.775	21.455164	0.06844833	Automatic			Automatic	0.041235104	
132	10^5 Rep8 PIK3	SYBR Green	SYBR	Unknown	Undetermined	0.0					Automatic			Automatic	0.041235104	
133	10^4 Rep8 GAPDH	SYBR Green	SYBR	Unknown	20.836521	1027661.0	921488.0	142745.8	21.031286	0.26888162	Automatic			Automatic	0.041235104	
134	10^4 Rep8 PIK3	SYBR Green	SYBR	Unknown	31.412441	1734.8212	1029.966	646.5234	32.50826	1.0914364	Automatic			Automatic	0.041235104	
137	10^6 Rep9 GAPDH	SYBR Green	SYBR	Unknown	22.373352	406398.9	369659.66	44600.504	22.538675	0.20576355	Automatic			Automatic	0.041235104	
138	10^6 Rep9 PIK3	SYBR Green	SYBR	Unknown	Undetermined	0.0					Automatic			Automatic	0.041235104	
139	10^5 Rep9 GAPDH	SYBR Green	SYBR	Unknown	22.605423	353274.97	466338.0	225307.25	22.262545	0.7405861	Automatic			Automatic	0.041235104	
140	10^5 Rep9 PIK3	SYBR Green	SYBR	Unknown	Undetermined	0.0					Automatic			Automatic	0.041235104	
141	10^4 Rep9 GAPDH	SYBR Green	SYBR	Unknown	20.945803	962056.44	892916.5	149099.17	21.085932	0.29218605	Automatic			Automatic	0.041235104	
142	10^4 Rep9 PIK3	SYBR Green	SYBR	Unknown	31.696808	1461.1836	1233.8914	199.4622	31.990702	0.25894684	Automatic			Automatic	0.041235104	
145	10^6 Rep7 GNAS	SYBR Green	SYBR	Unknown	26.038021	44485.566	82442.94	35655.36	25.138199	0.8116545	Automatic			Automatic	0.041235104	
146	10^6 Rep7 ZCCHC7	SYBR Green	SYBR	Unknown	26.379568	36197.504	37023.05	967.1806	26.342585	0.043090347	Automatic			Automatic	0.041235104	
147	10^5 Rep7 GNAS	SYBR Green	SYBR	Unknown	25.021524	82168.39	102629.0	25848.824	24.686592	0.40235576	Automatic			Automatic	0.041235104	
148	10^5 Rep7 ZCCHC7	SYBR Green	SYBR	Unknown	25.641565	56513.777	56168.457	499.20367	25.651762	0.014758835	Automatic			Automatic	0.041235104	
149	10^4 Rep7 GNAS	SYBR Green	SYBR	Unknown	Undetermined	0.0	225565.14	142488.44	23.532963	1.1257982	Automatic			Automatic	0.041235104	
150	10^4 Rep7 ZCCHC7	SYBR Green	SYBR	Unknown	23.903675	161347.14	163796.83	3153.4077	23.878916	0.031754445	Automatic			Automatic	0.041235104	
151	10^3 Rep7 GNAS	SYBR Green	SYBR	Unknown	24.449512	116055.01					Automatic			Automatic	0.041235104	
152	10^3 Rep7 ZCCHC7	SYBR Green	SYBR	Unknown	26.798798	28104.309					Automatic			Automatic	0.041235104	
153	10^6 Rep8 GNAS	SYBR Green	SYBR	Unknown	27.941624	14098.341	32191.232	17738.955	26.779205	1.0621369	Automatic			Automatic	0.041235104	
154	10^6 Rep8 ZCCHC7	SYBR Green	SYBR	Unknown	26.847528	27289.62	25106.836	3223.6938	26.995247	0.22151706	Automatic			Automatic	0.041235104	
155	10^5 Rep8 GNAS	SYBR Green	SYBR	Unknown	Undetermined	0.0					Automatic			Automatic	0.041235104	
156	10^5 Rep8 ZCCHC7	SYBR Green	SYBR	Unknown	25.7382	53311.445	56227.8	6888.9194	25.65796	0.19745123	Automatic			Automatic	0.041235104	
157	10^4 Rep8 GNAS	SYBR Green	SYBR	Unknown	24.184755	136167.44	171061.22	81233.81	23.921822	0.7378369	Automatic			Automatic	0.041235104	
158	10^4 Rep8 ZCCHC7	SYBR Green	SYBR	Unknown	24.722313	98434.29	102945.46	16617.373	24.662062	0.26162222	Automatic			Automatic	0.041235104	
159	10^3 Rep8 GNAS	SYBR Green	SYBR	Unknown	24.926306	87029.65					Automatic			Automatic	0.041235104	
160	10^3 Rep8 ZCCHC7	SYBR Green	SYBR	Unknown	27.115465	23214.273					Automatic			Automatic	0.041235104	
161	10^6 Rep9 GNAS	SYBR Green	SYBR	Unknown	27.631264	17003.277	39769.504	20108.416	26.41818	1.0583614	Automatic			Automatic	0.041235104	
162	10^6 Rep9 ZCCHC7	SYBR Green	SYBR	Unknown	26.282757	38375.918	34867.45	3784.3909	26.448221	0.18251528	Automatic			Automatic	0.041235104	
163	10^5 Rep9 GNAS	SYBR Green	SYBR	Unknown	26.08084	43350.43	77930.44	29988.145	25.211966	0.7529617	Automatic			Automatic	0.041235104	
164	10^5 Rep9 ZCCHC7	SYBR Green	SYBR	Unknown	25.981888	46018.746	39039.285	6292.9854	26.268297	0.26113912	Automatic			Automatic	0.041235104	
165	10^4 Rep9 GNAS	SYBR Green	SYBR	Unknown	23.719748	180293.48	205976.67	69931.266	23.55905	0.5365596	Automatic			Automatic	0.041235104	
166	10^4 Rep9 ZCCHC7	SYBR Green	SYBR	Unknown	24.594465	106331.836	113880.664	15381.56	24.490496	0.21656737	Automatic			Automatic	0.041235104	
169	10^6 Rep7 GNAS	SYBR Green	SYBR	Unknown	24.915277	87611.02	82442.94	35655.36	25.138199	0.8116545	Automatic			Automatic	0.041235104	
170	10^6 Rep7 ZCCHC7	SYBR Green	SYBR	Unknown	26.35292	36784.453	37023.05	967.1806	26.342585	0.043090347	Automatic			Automatic	0.041235104	
171	10^5 Rep7 GNAS	SYBR Green	SYBR	Unknown	24.797976	94039.53	102629.0	25848.824	24.686592	0.40235576	Automatic			Automatic	0.041235104	
172	10^5 Rep7 ZCCHC7	SYBR Green	SYBR	Unknown	25.668686	55596.086	56168.457	499.20367	25.651762	0.014758835	Automatic			Automatic	0.041235104	
173	10^4 Rep7 GNAS	SYBR Green	SYBR	Unknown	24.329023	124810.6	225565.14	142488.44	23.532963	1.1257982	Automatic			Automatic	0.041235104	
174	10^4 Rep7 ZCCHC7	SYBR Green	SYBR	Unknown	23.88996	162688.6	163796.83	3153.4077	23.878916	0.031754445	Automatic			Automatic	0.041235104	
177	10^6 Rep8 GNAS	SYBR Green	SYBR	Unknown	26.53671	32921.664	32191.232	17738.955	26.779205	1.0621369	Automatic			Automatic	0.041235104	
178	10^6 Rep8 ZCCHC7	SYBR Green	SYBR	Unknown	27.24995	21404.162	25106.836	3223.6938	26.995247	0.22151706	Automatic			Automatic	0.041235104	
179	10^5 Rep8 GNAS	SYBR Green	SYBR	Unknown	Undetermined	0.0					Automatic			Automatic	0.041235104	
180	10^5 Rep8 ZCCHC7	SYBR Green	SYBR	Unknown	25.802664	51276.74	56227.8	6888.9194	25.65796	0.19745123	Automatic			Automatic	0.041235104	
181	10^4 Rep8 GNAS	SYBR Green	SYBR	Unknown	24.492178	113104.195	171061.22	81233.81	23.921822	0.7378369	Automatic			Automatic	0.041235104	
182	10^4 Rep8 ZCCHC7	SYBR Green	SYBR	Unknown	24.8883	89049.445	102945.46	16617.373	24.662062	0.26162222	Automatic			Automatic	0.041235104	
185	10^6 Rep9 GNAS	SYBR Green	SYBR	Unknown	25.9399	47200.062	39769.504	20108.416	26.41818	1.0583614	Automatic			Automatic	0.041235104	
186	10^6 Rep9 ZCCHC7	SYBR Green	SYBR	Unknown	26.643993	30857.2	34867.45	3784.3909	26.448221	0.18251528	Automatic			Automatic	0.041235104	
187	10^5 Rep9 GNAS	SYBR Green	SYBR	Unknown	24.750257	96787.73	77930.44	29988.145	25.211966	0.7529617	Automatic			Automatic	0.041235104	
188	10^5 Rep9 ZCCHC7	SYBR Green	SYBR	Unknown	26.493177	33798.266	39039.285	6292.9854	26.268297	0.26113912	Automatic			Automatic	0.041235104	
189	10^4 Rep9 GNAS	SYBR Green	SYBR	Unknown	23.996897	152518.47	205976.67	69931.266	23.55905	0.5365596	Automatic			Automatic	0.041235104	
190	10^4 Rep9 ZCCHC7	SYBR Green	SYBR	Unknown	24.635473	103731.945	113880.664	15381.56	24.490496	0.21656737	Automatic			Automatic	0.041235104	
193	10^6 Rep7 GNAS	SYBR Green	SYBR	Unknown	24.4613	115232.234	82442.94	35655.36	25.138199	0.8116545	Automatic			Automatic	0.041235104	
194	10^6 Rep7 ZCCHC7	SYBR Green	SYBR	Unknown	26.295267	38087.203	37023.05	967.1806	26.342585	0.043090347	Automatic			Automatic	0.041235104	
195	10^5 Rep7 GNAS	SYBR Green	SYBR	Unknown	24.24028	131679.1	102629.0	25848.824	24.686592	0.40235576	Automatic			Automatic	0.041235104	
196	10^5 Rep7 ZCCHC7	SYBR Green	SYBR	Unknown	25.645035	56395.51	56168.457	499.20367	25.651762	0.014758835	Automatic			Automatic	0.041235104	
197	10^4 Rep7 GNAS	SYBR Green	SYBR	Unknown	22.736904	326319.7	225565.14	142488.44	23.532963	1.1257982	Automatic			Automatic	0.041235104	
198	10^4 Rep7 ZCCHC7	SYBR Green	SYBR	Unknown	23.843115	167354.75	163796.83	3153.4077	23.878916	0.031754445	Automatic			Automatic	0.041235104	
201	10^6 Rep8 GNAS	SYBR Green	SYBR	Unknown	25.859287	49553.688	32191.232	17738.955	26.779205	1.0621369	Automatic			Automatic	0.041235104	
202	10^6 Rep8 ZCCHC7	SYBR Green	SYBR	Unknown	26.888266	26626.727	25106.836	3223.6938	26.995247	0.22151706	Automatic			Automatic	0.041235104	
203	10^5 Rep8 GNAS	SYBR Green	SYBR	Unknown	26.052109	44108.83					Automatic			Automatic	0.041235104	
204	10^5 Rep8 ZCCHC7	SYBR Green	SYBR	Unknown	25.433023	64095.22	56227.8	6888.9194	25.65796	0.19745123	Automatic			Automatic	0.041235104	
205	10^4 Rep8 GNAS	SYBR Green	SYBR	Unknown	23.088535	263912.03	171061.22	81233.81	23.921822	0.7378369	Automatic			Automatic	0.041235104	
206	10^4 Rep8 ZCCHC7	SYBR Green	SYBR	Unknown	24.375568	121352.64	102945.46	16617.373	24.662062	0.26162222	Automatic			Automatic	0.041235104	
209	10^6 Rep9 GNAS	SYBR Green	SYBR	Unknown	25.683378	55105.168	39769.504	20108.416	26.41818	1.0583614	Automatic			Automatic	0.041235104	
210	10^6 Rep9 ZCCHC7	SYBR Green	SYBR	Unknown	26.417915	35369.22	34867.45	3784.3909	26.448221	0.18251528	Automatic			Automatic	0.041235104	
211	10^5 Rep9 GNAS	SYBR Green	SYBR	Unknown	24.804796	93653.14	77930.44	29988.145	25.211966	0.7529617	Automatic			Automatic	0.041235104	
212	10^5 Rep9 ZCCHC7	SYBR Green	SYBR	Unknown	26.329826	37300.848	39039.285	6292.9854	26.268297	0.26113912	Automatic			Automatic	0.041235104	
213	10^4 Rep9 GNAS	SYBR Green	SYBR	Unknown	22.960503	285118.06	205976.67	69931.266	23.55905	0.5365596	Automatic			Automatic	0.041235104	
214	10^4 Rep9 ZCCHC7	SYBR Green	SYBR	Unknown	24.241549	131578.22	113880.664	15381.56	24.490496	0.21656737	Automatic			Automatic	0.041235104	
217	10^6 Rep7 ATP5L	SYBR Green	SYBR	Unknown	20.96551	950680.3	962127.5	48663.996	20.94708	0.08315961	Automatic			Automatic	0.041235104	
218	10^6 Rep7 POLH	SYBR Green	SYBR	Unknown	34.29483	304.51202	800.7391	644.3075	33.05878	1.3478229	Automatic			Automatic	0.041235104	
219	10^5 Rep7 ATP5L	SYBR Green	SYBR	Unknown	19.685686	2058516.2	2046143.0	78724.35	19.696495	0.06405371	Automatic			Automatic	0.041235104	
220	10^5 Rep7 POLH	SYBR Green	SYBR	Unknown	32.603344	845.36896	806.7807	660.0702	33.347935	2.1079855	Automatic			Automatic	0.041235104	
221	10^4 Rep7 ATP5L	SYBR Green	SYBR	Unknown	18.580605	4011103.5	4182831.2	184836.72	18.51223	0.072948314	Automatic			Automatic	0.041235104	
222	10^4 Rep7 POLH	SYBR Green	SYBR	Unknown	32.637928	827.9035	1694.751	771.2127	31.59906	0.91018033	Automatic			Automatic	0.041235104	
223	10^3 Rep7 ATP5L	SYBR Green	SYBR	Unknown	22.276655	430826.72					Automatic			Automatic	0.041235104	
224	10^3 Rep7 POLH	SYBR Green	SYBR	Unknown	36.785435	67.711845					Automatic			Automatic	0.041235104	
225	10^6 Rep8 ATP5L	SYBR Green	SYBR	Unknown	21.60056	647960.75	651089.44	65522.83	21.598175	0.16674368	Automatic			Automatic	0.041235104	
226	10^6 Rep8 POLH	SYBR Green	SYBR	Unknown	34.47638	272.90353	428.07892	219.45111	33.847282	0.8896748	Automatic			Automatic	0.041235104	
227	10^5 Rep8 ATP5L	SYBR Green	SYBR	Unknown	18.974987	3161343.8	3126749.2	254419.89	18.996923	0.13623033	Automatic			Automatic	0.041235104	
228	10^5 Rep8 POLH	SYBR Green	SYBR	Unknown	33.64545	450.6574	807.89905	505.2159	32.858658	1.1126903	Automatic			Automatic	0.041235104	
229	10^4 Rep8 ATP5L	SYBR Green	SYBR	Unknown	23.035067	272569.2	2844302.0	2227186.0	20.03312	2.5997627	Automatic			Automatic	0.041235104	
230	10^4 Rep8 POLH	SYBR Green	SYBR	Unknown	33.568848	471.9856	1100.2721	988.2551	32.58636	1.395107	Automatic			Automatic	0.041235104	
231	10^3 Rep8 ATP5L	SYBR Green	SYBR	Unknown	20.803883	1048109.7					Automatic			Automatic	0.041235104	
232	10^3 Rep8 POLH	SYBR Green	SYBR	Unknown	36.97108	60.533466					Automatic			Automatic	0.041235104	
233	10^6 Rep9 ATP5L	SYBR Green	SYBR	Unknown	21.23987	805577.7	1073055.4	233531.38	20.793846	0.38840505	Automatic			Automatic	0.041235104	
234	10^6 Rep9 POLH	SYBR Green	SYBR	Unknown	34.4492	277.4181	370.24756	172.0253	34.078938	0.71038234	Automatic			Automatic	0.041235104	
235	10^5 Rep9 ATP5L	SYBR Green	SYBR	Unknown	19.714437	2023098.0	2160211.2	201236.45	19.610453	0.15081194	Automatic			Automatic	0.041235104	
236	10^5 Rep9 POLH	SYBR Green	SYBR	Unknown	Undetermined	0.0	445.8125	3.729013	33.663383	0.013856536	Automatic			Automatic	0.041235104	
237	10^4 Rep9 ATP5L	SYBR Green	SYBR	Unknown	18.584028	4002819.2	4020317.8	102652.46	18.577162	0.042174224	Automatic			Automatic	0.041235104	
238	10^4 Rep9 POLH	SYBR Green	SYBR	Unknown	33.21253	585.25055	718.3188	146.77924	32.895893	0.3351735	Automatic			Automatic	0.041235104	
241	10^6 Rep7 ATP5L	SYBR Green	SYBR	Unknown	21.019478	920207.56	962127.5	48663.996	20.94708	0.08315961	Automatic			Automatic	0.041235104	
242	10^6 Rep7 POLH	SYBR Green	SYBR	Unknown	33.25976	568.7994	800.7391	644.3075	33.05878	1.3478229	Automatic			Automatic	0.041235104	
243	10^5 Rep7 ATP5L	SYBR Green	SYBR	Unknown	19.765266	1961964.9	2046143.0	78724.35	19.696495	0.06405371	Automatic			Automatic	0.041235104	
244	10^5 Rep7 POLH	SYBR Green	SYBR	Unknown	35.72717	128.26285	806.7807	660.0702	33.347935	2.1079855	Automatic			Automatic	0.041235104	
245	10^4 Rep7 ATP5L	SYBR Green	SYBR	Unknown	18.435438	4378453.0	4182831.2	184836.72	18.51223	0.072948314	Automatic			Automatic	0.041235104	
246	10^4 Rep7 POLH	SYBR Green	SYBR	Unknown	31.217438	1951.5386	1694.751	771.2127	31.59906	0.91018033	Automatic			Automatic	0.041235104	
249	10^6 Rep8 ATP5L	SYBR Green	SYBR	Unknown	21.763712	587187.0	651089.44	65522.83	21.598175	0.16674368	Automatic			Automatic	0.041235104	
250	10^6 Rep8 POLH	SYBR Green	SYBR	Unknown	Undetermined	0.0	428.07892	219.45111	33.847282	0.8896748	Automatic			Automatic	0.041235104	
251	10^5 Rep8 ATP5L	SYBR Green	SYBR	Unknown	19.142792	2856802.2	3126749.2	254419.89	18.996923	0.13623033	Automatic			Automatic	0.041235104	
252	10^5 Rep8 POLH	SYBR Green	SYBR	Unknown	Undetermined	0.0	807.89905	505.2159	32.858658	1.1126903	Automatic			Automatic	0.041235104	
253	10^4 Rep8 ATP5L	SYBR Green	SYBR	Unknown	18.53221	4130009.5	2844302.0	2227186.0	20.03312	2.5997627	Automatic			Automatic	0.041235104	
254	10^4 Rep8 POLH	SYBR Green	SYBR	Unknown	33.20072	589.43646	1100.2721	988.2551	32.58636	1.395107	Automatic			Automatic	0.041235104	
257	10^6 Rep9 ATP5L	SYBR Green	SYBR	Unknown	20.530138	1236436.1	1073055.4	233531.38	20.793846	0.38840505	Automatic			Automatic	0.041235104	
258	10^6 Rep9 POLH	SYBR Green	SYBR	Unknown	34.527706	264.57773	370.24756	172.0253	34.078938	0.71038234	Automatic			Automatic	0.041235104	
259	10^5 Rep9 ATP5L	SYBR Green	SYBR	Unknown	19.679434	2066299.0	2160211.2	201236.45	19.610453	0.15081194	Automatic			Automatic	0.041235104	
260	10^5 Rep9 POLH	SYBR Green	SYBR	Unknown	33.653587	448.4493	445.8125	3.729013	33.663383	0.013856536	Automatic			Automatic	0.041235104	
261	10^4 Rep9 ATP5L	SYBR Green	SYBR	Unknown	18.61548	3927539.0	4020317.8	102652.46	18.577162	0.042174224	Automatic			Automatic	0.041235104	
262	10^4 Rep9 POLH	SYBR Green	SYBR	Unknown	32.930317	693.94763	718.3188	146.77924	32.895893	0.3351735	Automatic			Automatic	0.041235104	
265	10^6 Rep7 ATP5L	SYBR Green	SYBR	Unknown	20.85625	1015494.6	962127.5	48663.996	20.94708	0.08315961	Automatic			Automatic	0.041235104	
266	10^6 Rep7 POLH	SYBR Green	SYBR	Unknown	31.621756	1528.906	800.7391	644.3075	33.05878	1.3478229	Automatic			Automatic	0.041235104	
267	10^5 Rep7 ATP5L	SYBR Green	SYBR	Unknown	19.638535	2117948.2	2046143.0	78724.35	19.696495	0.06405371	Automatic			Automatic	0.041235104	
268	10^5 Rep7 POLH	SYBR Green	SYBR	Unknown	31.713299	1446.7102	806.7807	660.0702	33.347935	2.1079855	Automatic			Automatic	0.041235104	
269	10^4 Rep7 ATP5L	SYBR Green	SYBR	Unknown	18.520647	4158936.8	4182831.2	184836.72	18.51223	0.072948314	Automatic			Automatic	0.041235104	
270	10^4 Rep7 POLH	SYBR Green	SYBR	Unknown	30.941813	2304.8113	1694.751	771.2127	31.59906	0.91018033	Automatic			Automatic	0.041235104	
273	10^6 Rep8 ATP5L	SYBR Green	SYBR	Unknown	21.43025	718120.56	651089.44	65522.83	21.598175	0.16674368	Automatic			Automatic	0.041235104	
274	10^6 Rep8 POLH	SYBR Green	SYBR	Unknown	33.21819	583.2543	428.07892	219.45111	33.847282	0.8896748	Automatic			Automatic	0.041235104	
275	10^5 Rep8 ATP5L	SYBR Green	SYBR	Unknown	18.872993	3362101.8	3126749.2	254419.89	18.996923	0.13623033	Automatic			Automatic	0.041235104	
276	10^5 Rep8 POLH	SYBR Green	SYBR	Unknown	32.07187	1165.1406	807.89905	505.2159	32.858658	1.1126903	Automatic			Automatic	0.041235104	
277	10^4 Rep8 ATP5L	SYBR Green	SYBR	Unknown	18.532082	4130327.0	2844302.0	2227186.0	20.03312	2.5997627	Automatic			Automatic	0.041235104	
278	10^4 Rep8 POLH	SYBR Green	SYBR	Unknown	30.989511	2239.3943	1100.2721	988.2551	32.58636	1.395107	Automatic			Automatic	0.041235104	
281	10^6 Rep9 ATP5L	SYBR Green	SYBR	Unknown	20.611534	1177152.5	1073055.4	233531.38	20.793846	0.38840505	Automatic			Automatic	0.041235104	
282	10^6 Rep9 POLH	SYBR Green	SYBR	Unknown	33.259914	568.7469	370.24756	172.0253	34.078938	0.71038234	Automatic			Automatic	0.041235104	
283	10^5 Rep9 ATP5L	SYBR Green	SYBR	Unknown	19.437487	2391236.5	2160211.2	201236.45	19.610453	0.15081194	Automatic			Automatic	0.041235104	
284	10^5 Rep9 POLH	SYBR Green	SYBR	Unknown	33.673183	443.1757	445.8125	3.729013	33.663383	0.013856536	Automatic			Automatic	0.041235104	
285	10^4 Rep9 ATP5L	SYBR Green	SYBR	Unknown	18.531975	4130594.5	4020317.8	102652.46	18.577162	0.042174224	Automatic			Automatic	0.041235104	
286	10^4 Rep9 POLH	SYBR Green	SYBR	Unknown	32.544838	875.75824	718.3188	146.77924	32.895893	0.3351735	Automatic			Automatic	0.041235104	
289	10^6 Rep7 DDR1	SYBR Green	SYBR	Unknown	27.835897	15027.461	13890.196	1763.8431	27.975676	0.21916245	Automatic			Automatic	0.041235104	
290	ACTB NTC	SYBR Green	SYBR	NTC	Undetermined	0.0					Automatic			Automatic	0.041235104	
291	10^5 Rep7 DDR1	SYBR Green	SYBR	Unknown	25.467218	62785.75	53621.88	8331.899	25.741587	0.25262344	Automatic			Automatic	0.041235104	
292	GAPDH NTC	SYBR Green	SYBR	NTC	Undetermined	0.0					Automatic			Automatic	0.041235104	
293	10^4 Rep7 DDR1	SYBR Green	SYBR	Unknown	24.43098	117360.62	99849.836	19015.0	24.71961	0.32629427	Automatic			Automatic	0.041235104	
294	GNAS NTC	SYBR Green	SYBR	NTC	Undetermined	0.0					Automatic			Automatic	0.041235104	
295	10^3 Rep7 DDR1	SYBR Green	SYBR	Unknown	27.862553	14787.596					Automatic			Automatic	0.041235104	
296	ATP5L NTC	SYBR Green	SYBR	NTC	Undetermined	0.0	554.0885	710.33185	34.731575	3.5317926	Automatic			Automatic	0.041235104	
297	10^6 Rep8 DDR1	SYBR Green	SYBR	Unknown	28.530882	9878.422	10141.21	875.5173	28.491423	0.1408526	Automatic			Automatic	0.041235104	
298	DDR1 NTC	SYBR Green	SYBR	NTC	Undetermined	0.0					Automatic			Automatic	0.041235104	
299	10^5 Rep8 DDR1	SYBR Green	SYBR	Unknown	28.60528	9444.599	48226.926	33606.08	26.43151	1.8827497	Automatic			Automatic	0.041235104	
300	PNN NTC	SYBR Green	SYBR	NTC	Undetermined	0.0					Automatic			Automatic	0.041235104	
301	10^4 Rep8 DDR1	SYBR Green	SYBR	Unknown	24.521387	111127.41	96777.21	13112.441	24.760366	0.22095382	Automatic			Automatic	0.041235104	
302	PIK3 NTC	SYBR Green	SYBR	NTC	28.615543	9386.263					Automatic			Automatic	0.041235104	
303	10^3 Rep8 DDR1	SYBR Green	SYBR	Unknown	27.021477	24569.436					Automatic			Automatic	0.041235104	
304	ZCCHC7 NTC	SYBR Green	SYBR	NTC	Undetermined	0.0					Automatic			Automatic	0.041235104	
305	10^6 Rep9 DDR1	SYBR Green	SYBR	Unknown	27.788782	15461.001	18182.648	2691.9749	27.532448	0.24792606	Automatic			Automatic	0.041235104	
306	POLH NTC	SYBR Green	SYBR	NTC	Undetermined	0.0					Automatic			Automatic	0.041235104	
307	10^5 Rep9 DDR1	SYBR Green	SYBR	Unknown	25.394394	65607.38	53589.066	10820.756	25.751352	0.3258981	Automatic			Automatic	0.041235104	
309	10^4 Rep9 DDR1	SYBR Green	SYBR	Unknown	24.664185	101949.63	99674.72	3272.1758	24.702171	0.054884516	Automatic			Automatic	0.041235104	
313	10^6 Rep7 DDR1	SYBR Green	SYBR	Unknown	28.228262	11858.31	13890.196	1763.8431	27.975676	0.21916245	Automatic			Automatic	0.041235104	
314	ACTB NTC	SYBR Green	SYBR	NTC	Undetermined	0.0					Automatic			Automatic	0.041235104	
315	10^5 Rep7 DDR1	SYBR Green	SYBR	Unknown	25.792982	51577.3	53621.88	8331.899	25.741587	0.25262344	Automatic			Automatic	0.041235104	
316	GAPDH NTC	SYBR Green	SYBR	NTC	Undetermined	0.0					Automatic			Automatic	0.041235104	
317	10^4 Rep7 DDR1	SYBR Green	SYBR	Unknown	24.654196	102566.13	99849.836	19015.0	24.71961	0.32629427	Automatic			Automatic	0.041235104	
318	GNAS NTC	SYBR Green	SYBR	NTC	Undetermined	0.0					Automatic			Automatic	0.041235104	
320	ATP5L NTC	SYBR Green	SYBR	NTC	32.234222	1056.369	554.0885	710.33185	34.731575	3.5317926	Automatic			Automatic	0.041235104	
321	10^6 Rep8 DDR1	SYBR Green	SYBR	Unknown	28.608337	9427.183	10141.21	875.5173	28.491423	0.1408526	Automatic			Automatic	0.041235104	
322	DDR1 NTC	SYBR Green	SYBR	NTC	Undetermined	0.0					Automatic			Automatic	0.041235104	
323	10^5 Rep8 DDR1	SYBR Green	SYBR	Unknown	25.37274	66470.65	48226.926	33606.08	26.43151	1.8827497	Automatic			Automatic	0.041235104	
324	PNN NTC	SYBR Green	SYBR	NTC	Undetermined	0.0					Automatic			Automatic	0.041235104	
325	10^4 Rep8 DDR1	SYBR Green	SYBR	Unknown	24.802479	93784.234	96777.21	13112.441	24.760366	0.22095382	Automatic			Automatic	0.041235104	
326	PIK3 NTC	SYBR Green	SYBR	NTC	Undetermined	0.0					Automatic			Automatic	0.041235104	
328	ZCCHC7 NTC	SYBR Green	SYBR	NTC	Undetermined	0.0					Automatic			Automatic	0.041235104	
329	10^6 Rep9 DDR1	SYBR Green	SYBR	Unknown	27.514679	18243.01	18182.648	2691.9749	27.532448	0.24792606	Automatic			Automatic	0.041235104	
330	POLH NTC	SYBR Green	SYBR	NTC	Undetermined	0.0					Automatic			Automatic	0.041235104	
331	10^5 Rep9 DDR1	SYBR Green	SYBR	Unknown	25.826656	50539.44	53589.066	10820.756	25.751352	0.3258981	Automatic			Automatic	0.041235104	
333	10^4 Rep9 DDR1	SYBR Green	SYBR	Unknown	24.765097	95924.66	99674.72	3272.1758	24.702171	0.054884516	Automatic			Automatic	0.041235104	
337	10^6 Rep7 DDR1	SYBR Green	SYBR	Unknown	27.862864	14784.819	13890.196	1763.8431	27.975676	0.21916245	Automatic			Automatic	0.041235104	
338	ACTB NTC	SYBR Green	SYBR	NTC	Undetermined	0.0					Automatic			Automatic	0.041235104	
339	10^5 Rep7 DDR1	SYBR Green	SYBR	Unknown	25.964561	46502.59	53621.88	8331.899	25.741587	0.25262344	Automatic			Automatic	0.041235104	
340	GAPDH NTC	SYBR Green	SYBR	NTC	Undetermined	0.0					Automatic			Automatic	0.041235104	
341	10^4 Rep7 DDR1	SYBR Green	SYBR	Unknown	25.073658	79622.76	99849.836	19015.0	24.71961	0.32629427	Automatic			Automatic	0.041235104	
342	GNAS NTC	SYBR Green	SYBR	NTC	Undetermined	0.0					Automatic			Automatic	0.041235104	
344	ATP5L NTC	SYBR Green	SYBR	NTC	37.22893	51.80803	554.0885	710.33185	34.731575	3.5317926	Automatic			Automatic	0.041235104	
345	10^6 Rep8 DDR1	SYBR Green	SYBR	Unknown	28.335049	11118.025	10141.21	875.5173	28.491423	0.1408526	Automatic			Automatic	0.041235104	
346	DDR1 NTC	SYBR Green	SYBR	NTC	Undetermined	0.0					Automatic			Automatic	0.041235104	
347	10^5 Rep8 DDR1	SYBR Green	SYBR	Unknown	25.316511	68765.54	48226.926	33606.08	26.43151	1.8827497	Automatic			Automatic	0.041235104	
348	PNN NTC	SYBR Green	SYBR	NTC	Undetermined	0.0					Automatic			Automatic	0.041235104	
349	10^4 Rep8 DDR1	SYBR Green	SYBR	Unknown	24.957233	85420.0	96777.21	13112.441	24.760366	0.22095382	Automatic			Automatic	0.041235104	
350	PIK3 NTC	SYBR Green	SYBR	NTC	Undetermined	0.0					Automatic			Automatic	0.041235104	
352	ZCCHC7 NTC	SYBR Green	SYBR	NTC	Undetermined	0.0					Automatic			Automatic	0.041235104	
353	10^6 Rep9 DDR1	SYBR Green	SYBR	Unknown	27.293886	20843.936	18182.648	2691.9749	27.532448	0.24792606	Automatic			Automatic	0.041235104	
354	POLH NTC	SYBR Green	SYBR	NTC	Undetermined	0.0					Automatic			Automatic	0.041235104	
355	10^5 Rep9 DDR1	SYBR Green	SYBR	Unknown	26.033007	44620.38	53589.066	10820.756	25.751352	0.3258981	Automatic			Automatic	0.041235104	
357	10^4 Rep9 DDR1	SYBR Green	SYBR	Unknown	24.67723	101149.87	99674.72	3272.1758	24.702171	0.054884516	Automatic			Automatic	0.041235104	
361	SC 1:10	SYBR Green	SYBR	Standard	20.77134	1000000.0					Automatic			Automatic	0.041235104	
362	SC 1:100	SYBR Green	SYBR	Standard	24.83612	100000.0					Automatic			Automatic	0.041235104	
363	SC 1:1000	SYBR Green	SYBR	Standard	28.330452	10000.0					Automatic			Automatic	0.041235104	
364	SC 1:10000	SYBR Green	SYBR	Standard	32.7071	1000.0					Automatic			Automatic	0.041235104	
365	SC 1:100000	SYBR Green	SYBR	Standard	35.90809	100.0					Automatic			Automatic	0.041235104	
Slope	-3.8144479	cycles/log decade
Y-Intercept		43.76841
R^2		0.99819064
