# Supplementary material for: Inferring steady state single-cell gene expression distributions from analysis of mesoscopic samples
Source: Genome Biol. 2006 Dec 14;7(12):R119. doi: 10.1186/gb-2006-7-12-r119 (PMC1794432; doi:10.1186/gb-2006-7-12-r119)
Supplement: Additional data file 1 — AZIP file containing the qRT-PCR data analyzed in this manuscript, the software (as R code) used to perform the analysis and produce the figures presented, and instructions on how to install R and perform the analysis as well as a "README" that explicitly describes each file in the .zip archive. [file gb-2006-7-12-r119-S1.zip › stochastic/Serial_Dilution_Data/DDR1_CUL_raw.txt]

Ct1	Quantity1	Ct2	Quantity2	Ct3	Quantity3	MeanCt	MeanQuant	AvgDevCt	SDQuant	Ndrop
10^3 REP1 DDR1	29.71874	3.71927285221112	28.24224	4.07186128581236	NA	NA	28.9805	8519.366	0.7383	4638.7209	1
10^4 REP1 DDR1	27.99422	4.13108730696983	28.28691	4.06119397433143	28.23573	4.07341339423124	28.1723	12292.757	0.1187	1078.3909	0
10^4 REP2 DDR1	26.19106	4.56167985072995	25.9875	4.6102891086203	27.01305	4.3653893214466	26.3972	33469.4673	0.4106	9156.2009	0
10^4 REP3 DDR1	26.27626	4.54133269938119	26.51674	4.48390627570862	25.66267	4.68785858777578	26.1519	37996.5333	0.3261	9547.6331	0
10^5 REP1 DDR1	28.2256	4.07583379297286	28.79689	3.93941116473778	29.2964	3.82012724857854	28.773	9071.5225	0.3649	2669.187	0
10^5 REP2 DDR1	28.54179	4.00032807239343	27.97848	4.13484668648607	28.15257	4.09327315907381	28.2243	12014.7773	0.2117	1846.4466	0
10^5 REP3 DDR1	29.69494	3.72495819992334	29.92104	3.67096494277078	NA	-Inf	29.808	3332.0296	0.1131	2902.2569	1
10^6 REP1 DDR1	27.34487	4.2861504470766	27.6622	4.2103724621123	26.80239	4.41569517993429	27.2698	20533.881	0.3116	5015.8377	0
10^6 REP2 DDR1	26.20797	4.55764008049912	26.45935	4.4976110523886	26.39316	4.51341771575312	26.3535	33391.7923	0.097	2426.0019	0
10^6 REP3 DDR1	26.937	4.38355065282512	27.56293	4.23407790760837	26.89936	4.39253713161895	27.1331	22006.2713	0.2866	4219.6026	0
10^3 REP6 DDR1	26.13374	4.62936591258969	NA	NA	NA	NA	26.1337	42595.715	0	NA	2
10^4 REP4 DDR1	24.50582	5.02741525672028	24.93798	4.92174581633997	24.53032	5.02142383747092	24.658	98361.41	0.1866	12881.1615	0
10^4 REP5 DDR1	25.31833	4.82874536810331	25.37109	4.81584357603394	25.20498	4.85646104320867	25.2981	68236.3263	0.0621	3286.0521	0
10^4 REP6 DDR1	25.54237	4.77396345336328	25.36681	4.81689214769306	24.97637	4.91235971191232	25.2952	68916.1163	0.2125	11515.1008	0
10^5 REP4 DDR1	29.32352	3.84942388571706	29.48772	3.80927585589467	26.81959	4.46166658453509	28.5436	14155.6865	1.1493	12817.0929	0
10^5 REP5 DDR1	25.63894	4.75035143421832	25.59063	4.76216318028594	25.1758	4.86359596330973	25.4685	62385.6353	0.1951	9264.6195	0
10^5 REP6 DDR1	26.45441	4.55096007911317	31.56796	3.30062795694797	26.2542	4.59991312246626	28.0922	25786.9221	2.3172	20710.6208	0
10^6 REP4 DDR1	27.29291	4.34593393249464	27.22049	4.36364219144876	26.33699	4.57967041387071	26.9501	27756.765	0.4088	8874.3348	0
10^6 REP5 DDR1	27.50422	4.29426574307044	26.85883	4.45207357343714	26.65099	4.5028924943318	27.0047	26614.573	0.333	6248.3855	0
10^6 REP6 DDR1	27.6568	4.25695755171038	28.19809	4.12460708045306	27.79965	4.22203015995691	27.8848	16022.2533	0.2088	2439.5274	0
10^3 REP7 DDR1	27.86255	4.16989757705340	NA	NA	NA	NA	27.8626	14787.596	0	NA	2
10^3 REP8 DDR1	27.02148	4.39039518721272	NA	NA	NA	NA	27.0215	24569.436	0	NA	2
10^4 REP7 DDR1	24.43098	5.06952239515925	24.6542	5.01100396913278	25.07366	4.90103722765646	24.7196	99849.8367	0.236	19014.9995	0
10^4 REP8 DDR1	24.52139	5.04582119254612	24.80248	4.9721298355827	24.95723	4.9315595670908	24.7604	96777.2147	0.1593	13112.4438	0
10^4 REP9 DDR1	24.66418	5.00838565395673	24.7651	4.98193026853873	24.67723	5.00496532894252	24.7022	99674.72	0.042	3272.1731	0
10^5 REP7 DDR1	25.46722	4.79786108643442	25.79298	4.71245860368419	25.96456	4.66747714195197	25.7416	53621.88	0.1829	8331.8999	0
10^5 REP8 DDR1	28.60528	3.97518352331828	25.37274	4.82262992565293	25.31651	4.83737085775483	26.4315	48226.9297	1.4492	33606.0785	0
10^5 REP9 DDR1	25.39439	4.81695269475681	25.82666	4.70363042543001	26.03301	4.64953326454039	25.7514	53589.0667	0.238	10820.7536	0
10^6 REP7 DDR1	27.8359	4.17688560953989	28.22826	4.07402279948589	27.86286	4.16981601213692	27.9757	13890.1967	0.1684	1763.8428	0
10^6 REP8 DDR1	28.53088	3.99468757501005	28.60834	3.97438193766579	28.33505	4.04602764625856	28.4914	10141.21	0.1042	875.5169	0
10^6 REP9 DDR1	27.78878	4.18923760825651	27.51468	4.26109649619316	27.29389	4.31897973102276	27.5324	18182.649	0.1709	2691.9751	0
