# Supplementary material for: Inferring steady state single-cell gene expression distributions from analysis of mesoscopic samples
Source: Genome Biol. 2006 Dec 14;7(12):R119. doi: 10.1186/gb-2006-7-12-r119 (PMC1794432; doi:10.1186/gb-2006-7-12-r119)
Supplement: Additional data file 1 — AZIP file containing the qRT-PCR data analyzed in this manuscript, the software (as R code) used to perform the analysis and produce the figures presented, and instructions on how to install R and perform the analysis as well as a "README" that explicitly describes each file in the .zip archive. [file gb-2006-7-12-r119-S1.zip › stochastic/Serial_Dilution_Data/DDR1_RNA_raw.txt]

Ct1	Quantity1	Ct2	Quantity2	Ct3	Quantity3	MeanCt	MeanQuant	AvgDevCt	SDQuant	Ndrop
10^3 REP1 DDR1	27.83952	3.60269831489194	27.96665	3.56936621867162	28.17504	3.514729972017	27.9937	3662.3967	0.1209	369.5559	0
10^3 REP2 DDR1	26.17328	4.03955885988133	26.07662	4.06490324969379	25.96277	4.09475184439517	26.0709	11667.862	0.0721	743.7742	0
10^3 REP3 DDR1	28.74439	3.36545466274284	28.56098	3.41354300147159	28.36035	3.46614457808526	28.5552	2612.133	0.1299	303.1815	0
10^4 REP1 DDR1	25.37681	4.24838258611696	25.29314	4.27031946891363	25.29489	4.26985930768222	25.3216	18322.0347	0.0368	524.3367	0
10^4 REP2 DDR1	25.19025	4.29729413261435	24.55286	4.46440935800265	24.74961	4.41282416089967	24.8309	24944.989	0.2396	4721.6616	0
10^4 REP3 DDR1	25.48239	4.22069929395368	24.70144	4.42545270112085	24.30432	4.52957060472929	24.8294	25702.8477	0.4353	8651.902	0
10^5 REP1 DDR1	24.39218	4.50653505315714	24.29927	4.530894269881	24.324	4.52441264964811	24.3385	33169.2507	0.0358	957.6881	0
10^5 REP2 DDR1	24.45888	4.48904657246493	24.63347	4.44327353560018	24.93038	4.36542845251542	24.6742	27260.8933	0.1708	3842.6648	0
10^5 REP3 DDR1	24.41923	4.49944306702046	24.52666	4.47127724411666	24.47559	4.48466587361566	24.4738	30568.9937	0.0364	992.326	0
10^6 REP1 DDR1	24.92673	4.3663854475064	24.86132	4.3835344553137	24.90964	4.37086486070711	24.8992	23640.454	0.0253	486.2018	0
10^6 REP2 DDR1	24.77356	4.40654517053404	24.77566	4.40599441487771	24.58914	4.45489643893923	24.7128	26490.551	0.0824	1743.2403	0
10^6 REP3 DDR1	24.70735	4.42390252217501	24.66517	4.4349617787508	24.66509	4.43498420706539	24.6792	26996.9127	0.0188	395.6137	0
10^3 REP4 DDR1	27.79681	3.61110686275238	27.55291	3.67405843283325	27.95935	3.56915354584287	27.7697	4171.1941	0.1445	512.1456	0
10^3 REP5 DDR1	28.07044	3.54048061300648	27.97553	3.56497670443943	27.82967	3.60262393641161	27.9585	3716.3438	0.0859	269.6659	0
10^3 REP6 DDR1	28.40628	3.45379519041081	28.72618	3.37122676649718	28.6146	3.40002753597172	28.5824	2568.6752	0.1174	250.9684	0
10^4 REP4 DDR1	30.5913	2.88982036057454	24.73989	4.40012933588984	24.49033	4.46454191595833	26.6072	18348.5954	2.6561	15350.3563	0
10^4 REP5 DDR1	24.36123	4.49786472510772	24.27246	4.52077723395197	24.59339	4.43794202228786	24.409	30684.0627	0.1229	2959.0426	0
10^4 REP6 DDR1	25.69879	4.15262748155969	25.67444	4.15891215996867	25.65851	4.16302253365698	25.6772	14394.892	0.0144	173.3098	0
10^5 REP4 DDR1	24.09504	4.56657123665664	24.167	4.54799794672224	24.45842	4.47277926014548	24.2402	33960.3533	0.1455	3768.0707	0
10^5 REP5 DDR1	24.15663	4.5506749328732	23.97571	4.59737205373936	24.13393	4.55653239883531	24.0888	37042.044	0.0754	2202.9994	0
10^5 REP6 DDR1	23.63726	4.68472862482807	24.24447	4.52800179150094	24.15842	4.5502114335912	24.0134	39204.8263	0.2507	8001.0703	0
10^6 REP 5 DDR1	26.41777	3.96705054595092	25.01859	4.32819222510176	24.51497	4.45818375509439	25.3171	19760.048	0.7338	9815.2267	0
10^6 REP4 DDR1	24.43696	4.47831868948514	24.60698	4.43443441158922	24.57752	4.44203806928948	24.5405	28315.4167	0.069	1549.3469	0
10^6 REP6 DDR1	24.71395	4.40682459274869	24.75747	4.39559125813464	24.78875	4.38751603818054	24.7534	24929.6523	0.0263	557.6107	0
10^3 REP7 DDR1	28.36879	3.45240858075143	28.41043	3.44147777694772	27.67803	3.63372467432817	28.1524	3300.0704	0.3163	868.8762	0
10^3 REP8 DDR1	27.85492	3.58729363987363	27.8079	3.59963369581614	27.64623	3.64207219198747	27.7697	4076.6781	0.0823	273.644	0
10^3 REP9 DDR1	28.21142	3.49371673816070	27.75046	3.61471080888757	27.75112	3.61453914445234	27.9043	3783.8975	0.2047	577.6755	0
10^4 REP7 DDR1	24.77533	4.39564609786126	24.96868	4.3448929760514	24.91306	4.35949183654996	24.8857	23291.8937	0.0736	1416.6246	0
10^4 REP8 DDR1	24.71829	4.41061687743299	25.04601	4.32459686534593	24.7372	4.40565396328643	24.8338	24101.2643	0.1414	2590.0691	0
10^4 REP9 DDR1	24.13987	4.56244422242594	24.20402	4.54560614464692	24.20299	4.54587744930217	24.1823	35594.3413	0.0283	795.4176	0
10^5 REP7 DDR1	24.1484	4.56020787065489	24.4032	4.49332475860173	24.30335	4.51953509395089	24.285	33514.4377	0.0911	2619.8217	0
10^5 REP8 DDR1	26.19737	4.02237891736479	26.32863	3.98792506662937	26.51157	3.9399037574461	26.3459	9654.1003	0.1105	912.6619	0
10^5 REP9 DDR1	24.46861	4.4761567020855	24.45651	4.47933196800802	24.6425	4.43051145382481	24.5225	29011.203	0.08	1790.9675	0
10^6 REP7 DDR1	24.73644	4.40585469773460	24.93774	4.35301446594247	24.64481	4.42990588652557	24.773	24970.814	0.1098	2223.8753	0
10^6 REP8 DDR1	24.63042	4.43368197438287	24.83964	4.37876415291047	24.63377	4.43280220760602	24.7013	26051.416	0.0922	1845.9227	0
10^6 REP9 DDR1	24.54965	4.45488263436640	24.37448	4.50086449844288	24.54016	4.45737505029587	24.4881	29618.2637	0.0757	1792.4055	0
