# Supplementary material for: Inferring steady state single-cell gene expression distributions from analysis of mesoscopic samples
Source: Genome Biol. 2006 Dec 14;7(12):R119. doi: 10.1186/gb-2006-7-12-r119 (PMC1794432; doi:10.1186/gb-2006-7-12-r119)
Supplement: Additional data file 1 — AZIP file containing the qRT-PCR data analyzed in this manuscript, the software (as R code) used to perform the analysis and produce the figures presented, and instructions on how to install R and perform the analysis as well as a "README" that explicitly describes each file in the .zip archive. [file gb-2006-7-12-r119-S1.zip › stochastic/Serial_Dilution_Data/GAPDH_CUL_raw.txt]

Ct1	Quantity1	Ct2	Quantity2	Ct3	Quantity3	MeanCt	MeanQuant	AvgDevCt	SDQuant	Ndrop
10^3 REP1 GAPDH	23.34734	5.24075506507371	23.22327	5.27038336883776	NA	NA	23.2853	180227.82	0.062	8690.8232	1
10^4 REP1 GAPDH	22.50097	5.44286823396341	22.48233	5.44731949682823	22.74024	5.38572932413985	22.5745	266806.9533	0.1105	20607.3369	0
10^4 REP2 GAPDH	20.80646	5.84751275445087	20.81163	5.84628013044056	20.89239	5.82699537331051	20.8368	692410.8333	0.037	18204.4718	0
10^4 REP3 GAPDH	20.46333	5.92945387224065	20.83527	5.84063339180697	21.0734	5.78376962734182	20.7907	716907.2	0.2182	122908.0046	0
10^5 REP1 GAPDH	27.83848	4.16827680351106	27.52408	4.24335623272971	25.9202	4.62635946359199	27.0943	24849.066	0.7827	15178.358	0
10^5 REP2 GAPDH	25.73485	4.67062189318232	26.57209	4.47068929673531	26.89119	4.39448929470325	26.3994	33733.886	0.443	11597.2032	0
10^5 REP3 GAPDH	26.69264	4.44190265211531	28.85374	3.92583581738366	27.96722	4.13753462893082	27.8379	16606.3597	0.7635	9934.8495	0
10^6 REP1 GAPDH	23.38281	5.23228646263391	23.64354	5.17002249411498	23.28754	5.25503637774494	23.438	166180.49	0.1371	16468.1361	0
10^6 REP2 GAPDH	22.15686	5.52503966029264	29.20871	3.84106756904081	23.20897	5.27379751260757	24.8582	176591.8157	2.9004	164319.5505	0
10^6 REP3 GAPDH	23.01754	5.31951237714563	24.33486	5.00493763450531	24.11553	5.05731297251877	23.8226	141315.2533	0.5367	58711.6141	0
10^3 REP6 GAPDH	20.96648	5.89282894139452	NA	NA	NA	NA	20.9665	781320	0	NA	2
10^4 REP4 GAPDH	20.64211	5.9721426904474	21.89062	5.66686628728888	21.6023	5.73736238208351	21.3783	649485.2733	0.4908	253078.7428	0
10^4 REP5 GAPDH	20.96468	5.89326906040705	21.78554	5.69255829505119	21.24106	5.82569122263135	21.3304	648064.39	0.3034	145895.5709	0
10^4 REP6 GAPDH	22.23938	5.5815878116716	23.30476	5.32108975754865	21.9123	5.66156386477494	22.4855	349924.5233	0.5462	127620.8993	0
10^5 REP4 GAPDH	27.88182	4.20193719820415	28.89171	3.95500638856097	29.30182	3.85472895405236	28.6918	10697.5317	0.54	4617.1208	0
10^5 REP5 GAPDH	24.29501	5.07895946037873	24.3885	5.0561018074376	24.04541	5.13999079271577	24.243	123921.2113	0.1317	12604.1039	0
10^5 REP6 GAPDH	26.48211	4.5441870743588	25.16953	4.86512757876387	25.27006	4.84054662964009	25.6406	59194.6027	0.561	21041.7151	0
10^6 REP4 GAPDH	23.10564	5.36977671863758	23.70999	5.22200630044503	23.13416	5.36280298792426	23.3166	210533.21	0.2623	37983.0399	0
10^6 REP5 GAPDH	23.53374	5.2651000227178	24.86385	4.93987178656769	23.02276	5.39004229745604	23.8068	172228.35	0.7047	79878.6842	0
10^6 REP6 GAPDH	24.89384	4.93253900541956	26.41993	4.55938815330745	26.4092	4.5620126839035	25.9077	52782.0033	0.6759	28432.5682	0
10^3 REP7 GAPDH	21.97007	5.71467732450608	NA	NA	NA	NA	21.9701	518414.72	0	NA	2
10^3 REP8 GAPDH	22.34161	5.61727381856054	NA	NA	NA	NA	22.3416	414260.78	0	NA	2
10^4 REP7 GAPDH	24.3083	5.10168408980778	20.56097	6.08408973865944	19.69549	6.31098460605432	21.5216	1128797.79	1.8578	962802.8938	0
10^4 REP8 GAPDH	20.91927	5.99015617289438	21.33807	5.88036443674962	20.83652	6.01184987525286	21.0313	921488.0333	0.2045	142745.7805	0
10^4 REP9 GAPDH	20.8902	5.99777698634259	21.42179	5.85841609553544	20.9458	5.98320055110387	21.0859	892916.5133	0.2239	149099.1698	0
10^5 REP7 GAPDH	21.68437	5.78957652430459	20.04646	6.21897409440318	21.48358	5.84221551301548	21.0715	989011.52	0.6833	578706.708	0
10^5 REP8 GAPDH	21.44273	5.85292671504432	21.52898	5.83031462389285	21.39379	5.86575652559226	21.4552	707802.63	0.0492	29079.7782	0
10^5 REP9 GAPDH	22.76956	5.50508355332801	21.41266	5.86080981930851	22.60542	5.54811286818502	22.2625	466338.03	0.5666	225307.2553	0
10^6 REP7 GAPDH	22.2834	5.63253355529316	21.67893	5.79100224861125	23.71782	5.25648591610461	22.5601	409199.52	0.7718	219434.1458	0
10^6 REP8 GAPDH	24.08613	5.1599283135057	22.70504	5.52199699298779	22.73313	5.51463270403926	23.1748	268080.4467	0.6076	107042.921	0
10^6 REP9 GAPDH	22.76912	5.505197517392	22.47356	5.58268259806944	22.37335	5.60895252377247	22.5387	369659.6633	0.1536	44600.4999	0
