# Supplementary material for: Inferring steady state single-cell gene expression distributions from analysis of mesoscopic samples
Source: Genome Biol. 2006 Dec 14;7(12):R119. doi: 10.1186/gb-2006-7-12-r119 (PMC1794432; doi:10.1186/gb-2006-7-12-r119)
Supplement: Additional data file 1 — AZIP file containing the qRT-PCR data analyzed in this manuscript, the software (as R code) used to perform the analysis and produce the figures presented, and instructions on how to install R and perform the analysis as well as a "README" that explicitly describes each file in the .zip archive. [file gb-2006-7-12-r119-S1.zip › stochastic/Serial_Dilution_Data/GAPDH_RNA_raw.txt]

Ct1	Quantity1	Ct2	Quantity2	Ct3	Quantity3	MeanCt	MeanQuant	AvgDevCt	SDQuant	Ndrop
10^3 REP1 GAPDH	21.63889	5.22840405481053	21.82804	5.17881297736664	22.30742	5.05312681273977	21.9248	144385.6753	0.2551	28662.6187	0
10^3 REP2 GAPDH	19.57839	5.7686333661542	19.47071	5.79686496349256	19.47412	5.79597329378126	19.5077	612848.97	0.0471	22400.6206	0
10^3 REP3 GAPDH	22.46775	5.01109122903124	22.31343	5.05155038551698	23.46784	4.74888229641533	22.7497	90426.4813	0.4788	30155.4023	0
10^4 REP1 GAPDH	18.99049	5.92277241322137	18.90985	5.94391488060374	20.15754	5.61678933184792	19.3526	709913.2167	0.5366	257291.1494	0
10^4 REP2 GAPDH	18.45757	6.06249474055682	18.31623	6.09955216346127	18.66013	6.00938844979166	18.478	1144749.6533	0.1214	118206.2572	0
10^4 REP3 GAPDH	18.30822	6.10165216473486	18.51079	6.04854201379164	18.29738	6.10449359836706	18.3721	1218000.2667	0.0924	86478.8553	0
10^5 REP1 GAPDH	18.61904	6.02015923899489	18.39957	6.0777020562533	18.16946	6.13803196147484	18.396	1205858.4867	0.151	163541.9229	0
10^5 REP2 GAPDH	18.59886	6.02545120667991	19.8875	5.68759202297223	26.52032	3.94857266679235	21.6689	518769.5953	3.2343	526452.0023	0
10^5 REP3 GAPDH	18.34571	6.09182359184953	18.33697	6.0941157212861	18.52294	6.04535580394885	18.4019	1195837.5333	0.0807	74336.7312	0
10^6 REP1 GAPDH	18.90662	5.94476270179114	19.04085	5.9095678277709	19.25928	5.85229824728971	19.0689	801430.5867	0.1269	84929.5223	0
10^6 REP2 GAPDH	18.58154	6.02999258069215	18.29339	6.10554029481025	18.41444	6.07380340509631	18.4298	1177273.8333	0.1012	102026.7507	0
10^6 REP3 GAPDH	19.14284	5.88282823866135	18.68678	6.00239991281814	18.53091	6.04326581856242	18.7868	957943.2167	0.2373	175519.5154	0
10^3 REP4 GAPDH	22.36914	5.01204251918337	21.61341	5.20710370863713	21.60049	5.21043966653915	21.861	142086.6683	0.3388	34018.7955	0
10^3 REP5 GAPDH	21.89181	5.13524723909549	21.56943	5.21845722537794	21.52432	5.2301010910724	21.6619	157256.7033	0.1533	18084.7559	0
10^3 REP6 GAPDH	22.04229	5.09640550419049	22.24797	5.04331968756172	22.25291	5.04204320514359	22.1811	115169.643	0.0925	8389.2239	0
10^4 REP4 GAPDH	18.37318	6.04344174074584	18.73707	5.94951627526688	18.73082	5.95112896851616	18.6137	963010.6	0.1603	123152.6722	0
10^4 REP5 GAPDH	19.34669	5.79216717127375	26.73222	3.88588737014769	17.91875	6.16073466877312	21.3326	691751.9567	3.5998	722798.8443	0
10^4 REP6 GAPDH	19.34717	5.79204415692648	19.60962	5.72430229520632	19.5719	5.73403834724669	19.5096	563861.6867	0.1083	48560.8314	0
10^5 REP4 GAPDH	18.33943	6.0521526022363	18.35652	6.04773999494415	18.42603	6.0297984729211	18.374	1104936.8667	0.0347	29918.8339	0
10^5 REP5 GAPDH	18.24096	6.07756807072244	18.016	6.13563394821158	18.12377	6.10781525274076	18.1269	1281304.2	0.076	85513.8146	0
10^5 REP6 GAPDH	18.24165	6.0773911639474	18.14428	6.10252237366208	18.19186	6.09024094188557	18.1926	1230758	0.0327	35597.6444	0
10^6 REP4 GAPDH	18.28235	6.06688451974635	18.31993	6.05718568047718	18.70386	5.95808886178732	18.4354	1071747.7	0.179	142388.0427	0
10^6 REP5 GAPDH	18.43041	6.02867029957675	18.03348	6.13112022276959	18.28524	6.06613829944498	18.2497	1195062.4333	0.1442	144546.0909	0
10^6 REP6 GAPDH	18.77115	5.94072150620262	18.61302	5.98153544907486	18.75648	5.94450759401615	18.7135	903612.3967	0.067	47579.2995	0
10^3 REP7 GAPDH	23.31408	4.77920436712399	21.06419	5.3697714730197	20.92467	5.40639401148798	21.7676	183119.8067	1.031	106996.3526	0
10^3 REP8 GAPDH	20.80129	5.4387802991135	21.24882	5.32130861774108	20.64161	5.48069428095452	20.8972	262229.63	0.2344	47688.1197	0
10^3 REP9 GAPDH	21.15917	5.34484242923101	21.44222	5.27054596595432	21.54988	5.24228380633122	21.3838	194122.8267	0.1497	24198.3865	0
10^4 REP7 GAPDH	18.5999	6.01661872429057	18.13823	6.13779925658201	18.11389	6.14418793407544	18.284	1268724.8	0.2106	199201.0369	0
10^4 REP8 GAPDH	18.1817	6.1263885620786	17.97479	6.18070031854293	18.10019	6.14778421987898	18.0856	1419714.9667	0.0738	89970.3442	0
10^4 REP9 GAPDH	17.62824	6.27166508918403	17.28799	6.36097812571849	17.37908	6.3370680803632	17.4318	2112771.6333	0.131	219687.0834	0
10^5 REP7 GAPDH	17.65154	6.26555059567187	19.77913	5.70708560791131	17.79954	6.22670172694961	18.4101	1345977.86	0.9127	728749.5537	0
10^5 REP8 GAPDH	18.51932	6.0377683802036	18.68673	5.99382590656956	18.40932	6.06664085172307	18.5385	1080862.5667	0.0988	90395.9009	0
10^5 REP9 GAPDH	17.83052	6.2185697695419	17.9049	6.19904472788095	17.9399	6.18985794680645	17.8918	1594617.1667	0.0408	54132.1843	0
10^6 REP7 GAPDH	18.40591	6.06753824322555	18.49746	6.04350515901595	18.32842	6.08787681728682	18.4106	1165963.0333	0.0579	59485.8212	0
10^6 REP8 GAPDH	18.65667	6.00171519866554	NA	-Inf	NA	-Inf	18.6567	334652.4	0	NA	2
10^6 REP9 GAPDH	18.01474	6.17021511427069	17.41875	6.32665392659368	17.77741	6.23251102980276	17.737	1769828.5	0.2121	325280.191	0
