# Supplementary material for: Inferring steady state single-cell gene expression distributions from analysis of mesoscopic samples
Source: Genome Biol. 2006 Dec 14;7(12):R119. doi: 10.1186/gb-2006-7-12-r119 (PMC1794432; doi:10.1186/gb-2006-7-12-r119)
Supplement: Additional data file 1 — AZIP file containing the qRT-PCR data analyzed in this manuscript, the software (as R code) used to perform the analysis and produce the figures presented, and instructions on how to install R and perform the analysis as well as a "README" that explicitly describes each file in the .zip archive. [file gb-2006-7-12-r119-S1.zip › stochastic/Serial_Dilution_Data/GNAS_CUL_raw.txt]

Ct1	Quantity1	Ct2	Quantity2	Ct3	Quantity3	MeanCt	MeanQuant	AvgDevCt	SDQuant	Ndrop
10^3 REP1 GNAS	24.33893	5.00396536442618	26.16953	4.56681964458015	NA	NA	25.2542	68899.84	0.9153	45279.4413	1
10^4 REP1 GNAS	25.38447	4.75429247787272	24.86764	4.87770891604068	24.73969	4.90826559648934	24.9973	71070.137	0.2581	12666.7978	0
10^4 REP2 GNAS	22.72978	5.38822891228108	22.8107	5.36890554153026	23.38548	5.23164699305313	22.9753	216258.12	0.2734	40009.2144	0
10^4 REP3 GNAS	22.24103	5.50494002762814	22.54442	5.43249322919195	22.99764	5.32426405399474	22.5944	267179.8333	0.2689	54512.6006	0
10^5 REP1 GNAS	29.54796	3.76005579467628	29.73974	3.71425937821472	29.23662	3.83440350324468	29.5081	5921.3429	0.181	837.7424	0
10^5 REP2 GNAS	NA	-Inf	NA	-Inf	26.93339	4.3844118060609	26.9334	8077.7527	0	NA	2
10^5 REP3 GNAS	29.97445	3.65820957107290	29.56903	3.75502417735092	28.82671	3.93228869347659	29.4567	6265.7586	0.42	2063.5354	0
10^6 REP1 GNAS	26.66892	4.44756556503738	26.77737	4.42166853981787	26.23412	4.55139497572031	26.5601	30008.5683	0.2173	4905.9436	0
10^6 REP2 GNAS	24.86545	4.87823251420177	26.22154	4.55439948135201	25.68843	4.68170640708642	25.5918	53147.8993	0.4842	20338.2181	0
10^6 REP3 GNAS	26.25014	4.54757067439464	27.52207	4.24383592083462	27.33581	4.28831385058084	27.036	24079.4967	0.5239	9748.8266	0
10^3 REP6 GNAS	23.13601	5.36235235541184	NA	NA	NA	NA	23.136	230330.98	0	NA	2
10^4 REP4 GNAS	25.81295	4.70780514247944	27.51204	4.29235554885164	26.85776	4.45233394584225	26.7276	32989.2633	0.6098	16220.1942	0
10^4 REP5 GNAS	25.4955	4.7854237321417	25.62372	4.7540736187504	24.11288	5.12349367401197	25.0774	83555.8973	0.643	42777.7404	0
10^4 REP6 GNAS	25.28783	4.83620406670538	24.49665	5.02965689143191	23.66932	5.23194931762893	24.4846	115412.2267	0.5435	51513.1054	0
10^5 REP4 GNAS	NA	-Inf	29.8064	3.73135350563479	28.66437	4.01059533757854	29.2354	5211.3493	0.571	5125.7433	1
10^5 REP5 GNAS	28.96687	3.936629287641	30.64967	3.52516315236216	26.7498	4.47873162595499	28.7888	14034.8863	1.3593	14171.8575	0
10^5 REP6 GNAS	29.4459	3.81949971421604	28.34135	4.08957766062626	28.22067	4.11908388648705	28.6693	10681.6155	0.5177	3561.6644	0
10^6 REP4 GNAS	24.64806	4.99263524409837	26.3459	4.57749175388013	25.01502	4.90290835963758	25.3363	72028.3487	0.673	31030.366	0
10^6 REP5 GNAS	28.60509	4.02508829479369	27.8975	4.19810438429165	26.59677	4.51615093580527	27.6998	19731.8433	0.7353	11628.1913	0
10^6 REP6 GNAS	30.0423	3.67367172265528	30.28478	3.61438179699359	31.08201	3.41945007083757	30.4697	3819.7054	0.4082	1075.92	0
10^3 REP7 GNAS	24.44951	5.06466389333472	NA	NA	NA	NA	24.4495	116055.01	0	NA	2
10^3 REP8 GNAS	24.92631	4.93966723695937	NA	NA	NA	NA	24.9263	87029.65	0	NA	2
10^4 REP7 GNAS	NA	-Inf	24.32902	5.09625147097154	22.7369	5.51364329304327	23.533	150376.7667	0.7961	164655.2711	1
10^4 REP8 GNAS	24.18475	5.13407327263674	24.49218	5.05347871307369	23.08854	5.4214591872778	23.9218	171061.2217	0.5555	81233.8155	0
10^4 REP9 GNAS	23.71975	5.25598002150209	23.9969	5.18332243996716	22.9605	5.45502472734078	23.559	205976.67	0.399	69931.2699	0
10^5 REP7 GNAS	25.02152	4.9147047775302	24.79798	4.9733104498987	24.24028	5.11951684956344	24.6866	102629.0067	0.2975	25848.8285	0
10^5 REP8 GNAS	NA	-Inf	NA	-Inf	26.05211	4.64452553813926	26.0521	14702.9433	0	NA	2
10^5 REP9 GNAS	26.08084	4.63699340967154	24.75026	4.98582030430168	24.8048	4.97152234296926	25.212	77930.4333	0.5793	29988.1458	0
10^6 REP7 GNAS	26.03802	4.64821912056716	24.91528	4.94255873658113	24.4613	5.06157398160599	25.1382	82442.94	0.5999	35655.3579	0
10^6 REP8 GNAS	27.94162	4.14916801074507	26.53671	4.51748177817311	25.85929	4.69507598209972	26.7792	32191.231	0.7749	17738.9559	0
10^6 REP9 GNAS	27.63126	4.23053262995857	25.9399	4.67394256910528	25.68338	4.7411923307689	26.4182	39769.5023	0.8087	20108.4171	0
