# Supplementary material for: Inferring steady state single-cell gene expression distributions from analysis of mesoscopic samples
Source: Genome Biol. 2006 Dec 14;7(12):R119. doi: 10.1186/gb-2006-7-12-r119 (PMC1794432; doi:10.1186/gb-2006-7-12-r119)
Supplement: Additional data file 1 — AZIP file containing the qRT-PCR data analyzed in this manuscript, the software (as R code) used to perform the analysis and produce the figures presented, and instructions on how to install R and perform the analysis as well as a "README" that explicitly describes each file in the .zip archive. [file gb-2006-7-12-r119-S1.zip › stochastic/Serial_Dilution_Data/GNAS_RNA_raw.txt]

Ct1	Quantity1	Ct2	Quantity2	Ct3	Quantity3	MeanCt	MeanQuant	AvgDevCt	SDQuant	Ndrop
10^3 REP1 GNAS	23.95582	4.62094307160694	23.9395	4.62522218654391	24.05846	4.59403277683375	23.9846	41078.749	0.0492	1582.2025	0
10^3 REP2 GNAS	22.34689	5.04277802441582	22.31218	5.05187747835046	23.04125	4.86072779808763	22.5668	98534.8317	0.3163	22520.769	0
10^3 REP3 GNAS	24.99737	4.34786366458054	24.81809	4.39486933077213	30.19733	2.98451756073541	26.6709	16022.0654	2.3509	13101.8348	0
10^4 REP1 GNAS	21.61592	5.23442553037718	21.54557	5.25287008701484	21.47958	5.27017166140485	21.547	178951.0367	0.0459	7359.4498	0
10^4 REP2 GNAS	20.87443	5.42883444897568	21.00984	5.39333105238184	20.97055	5.40363119488018	20.9516	256363.5567	0.0515	10865.0179	0
10^4 REP3 GNAS	21.63996	5.22812270137555	21.2561	5.32876491469067	20.74447	5.46290779989563	21.2135	224207.18	0.3127	61370.7151	0
10^5 REP1 GNAS	20.60457	5.49958564377029	20.76256	5.45816281103785	20.5909	5.50317095622922	20.6527	307219.0067	0.0733	17398.6987	0
10^5 REP2 GNAS	26.62947	3.91995380352379	21.07383	5.3765535446683	21.08501	5.373621457852	22.9294	160896.5877	2.4667	132140.4386	0
10^5 REP3 GNAS	20.85229	5.43463755545609	20.74088	5.46384858719441	20.69809	5.4750676226791	20.7638	287199.3333	0.059	13666.7839	0
10^6 REP1 GNAS	21.08093	5.37469195736552	21.34771	5.30474710794015	21.27196	5.32460737535501	21.2335	216615.43	0.1017	18247.7539	0
10^6 REP2 GNAS	22.1284	5.10006237970414	21.27739	5.32318211225790	21.55186	5.2512207078367	21.6526	171568.395	0.3172	42681.1469	0
10^6 REP3 GNAS	21.2908	5.31966734232284	21.19611	5.34449242498595	21.17175	5.35088015450326	21.2196	218048.9633	0.0475	8201.2984	0
10^3 REP4 GNAS	24.78392	4.3887629429369	24.30549	4.51225041850819	24.51126	4.45914029755677	24.5336	28596.0097	0.1669	4028.372	0
10^3 REP5 GNAS	25.26284	4.26515007278246	24.18996	4.54207181386705	24.92445	4.35249041059215	24.7924	25256.5103	0.4016	8548.7717	0
10^3 REP6 GNAS	25.5432	4.19278669161562	25.1438	4.29587605378666	24.75787	4.395488266483	25.1483	20070.3953	0.2633	4643.2837	0
10^4 REP4 GNAS	25.88826	4.10372307832061	NA	-Inf	NA	-Inf	25.8883	4232.5473	0	NA	2
10^4 REP5 GNAS	22.38432	5.00812482761899	21.24187	5.30300285063608	21.18539	5.31757974617611	21.6039	170189.18	0.5203	59249.499	0
10^4 REP6 GNAS	22.19345	5.05739068454271	22.06535	5.09045361780872	22.18838	5.05869864847201	22.1491	117251.627	0.0558	5115.7526	0
10^5 REP4 GNAS	21.07269	5.34667014789195	21.08413	5.34371709917972	21.19787	5.31436062318322	21.1182	216351.0167	0.0531	8793.7235	0
10^5 REP5 GNAS	21.16472	5.322916026369	21.2186	5.30901000365138	21.38905	5.26501415526001	21.2575	199376.4233	0.0877	13652.6738	0
10^5 REP6 GNAS	25.57001	4.18586589942209	21.24583	5.30198049398274	21.00942	5.36300182835225	22.6084	148818.4407	1.9744	116578.9875	0
10^6 REP4 GNAS	21.5651	5.21957252925285	21.72984	5.17705345753246	21.62549	5.20398666093162	21.6401	158693.0033	0.0598	7807.7293	0
10^6 REP5 GNAS	NA	-Inf	23.61286	4.69102527786518	21.17008	5.32153273250177	22.3915	86253.975	1.2214	109662.5027	1
10^6 REP6 GNAS	22.49726	4.97897432616059	22.11327	5.07808685768095	22.54439	4.96680928172524	22.385	102538.088	0.1811	14919.0526	0
10^3 REP7 GNAS	23.38319	4.76106500500398	23.60915	4.70175314670442	23.2507	4.79584263166597	23.4143	56833.7833	0.1299	6131.093	0
10^3 REP8 GNAS	23.64122	4.69333599588811	23.64505	4.69232845167902	23.05991	4.84592198314876	23.4487	56243.22	0.2592	12028.9776	0
10^3 REP9 GNAS	23.41807	4.75191022025278	23.69852	4.67829516534054	23.66941	4.68593502378794	23.5953	50893.0333	0.1182	4858.6572	0
10^4 REP7 GNAS	20.89802	5.41338966547101	20.66958	5.47335147824921	20.56428	5.50099229076318	20.7106	291137.3133	0.1249	29453.5861	0
10^4 REP8 GNAS	20.5445	5.50618456451613	21.01455	5.38280296267468	21.61559	5.22503566758178	21.0582	243364.6433	0.3716	76452.7523	0
10^4 REP9 GNAS	19.81218	5.69840812431168	20.23066	5.58856440672303	20.62658	5.48464059120352	20.2231	397451.3933	0.274	97419.1871	0
10^5 REP7 GNAS	20.10546	5.62142611624458	20.38611	5.54775905574096	20.50777	5.51582577736377	20.3331	366397.17	0.1518	46608.426	0
10^5 REP8 GNAS	21.93803	5.14040181330704	22.67127	4.94793507682928	22.23646	5.06206752008692	22.2819	114077.2667	0.2596	24756.9929	0
10^5 REP9 GNAS	19.99786	5.64967154982893	20.57799	5.49739453685398	20.27026	5.57816838130143	20.282	379757.18	0.1973	66012.5481	0
10^6 REP7 GNAS	21.5425	5.24422168594556	21.55277	5.24152660818108	21.77032	5.18442344806852	21.6219	167591.7467	0.099	12730.1358	0
10^6 REP8 GNAS	23.2626	4.79271840819397	NA	-Inf	NA	-Inf	23.2626	20682.22	0	NA	2
10^6 REP9 GNAS	20.58046	5.4967460437787	20.99208	5.38869952565488	20.58395	5.49582864491352	20.7188	290603.0633	0.1822	39722.6084	0
