# Supplementary material for: Inferring steady state single-cell gene expression distributions from analysis of mesoscopic samples
Source: Genome Biol. 2006 Dec 14;7(12):R119. doi: 10.1186/gb-2006-7-12-r119 (PMC1794432; doi:10.1186/gb-2006-7-12-r119)
Supplement: Additional data file 1 — AZIP file containing the qRT-PCR data analyzed in this manuscript, the software (as R code) used to perform the analysis and produce the figures presented, and instructions on how to install R and perform the analysis as well as a "README" that explicitly describes each file in the .zip archive. [file gb-2006-7-12-r119-S1.zip › stochastic/Serial_Dilution_Data/PIK3_CUL_raw.txt]

Ct1	Quantity1	Ct2	Quantity2	Ct3	Quantity3	MeanCt	MeanQuant	AvgDevCt	SDQuant	Ndrop
10^3 REP1 PIK3	31.35924	3.32752587575129	35.49724	2.33937646189221	NA	NA	33.4282	1172.1396	2.069	1348.7035	1
10^4 REP1 PIK3	32.11207	3.14774942175101	NA	-Inf	NA	-Inf	32.1121	468.4122	0	NA	2
10^4 REP2 PIK3	32.61047	3.02873180624269	NA	-Inf	NA	-Inf	32.6105	356.1316	0	NA	2
10^4 REP3 PIK3	NA	-Inf	NA	-Inf	NA	-Inf	NA	0	NA	NA	3
10^5 REP1 PIK3	NA	-Inf	NA	-Inf	NA	-Inf	NA	0	NA	NA	3
10^5 REP2 PIK3	NA	-Inf	NA	-Inf	NA	-Inf	NA	0	NA	NA	3
10^5 REP3 PIK3	NA	-Inf	NA	-Inf	NA	-Inf	NA	0	NA	NA	3
10^6 REP1 PIK3	NA	-Inf	NA	-Inf	NA	-Inf	NA	0	NA	NA	3
10^6 REP2 PIK3	NA	-Inf	NA	-Inf	NA	-Inf	NA	0	NA	NA	3
10^6 REP3 PIK3	NA	-Inf	NA	-Inf	NA	-Inf	NA	0	NA	NA	3
10^3 REP6 PIK3	NA	-Inf	NA	NA	NA	NA	NA	0	NA	NA	3
10^4 REP4 PIK3	30.55792	3.54759598042904	31.12376	3.40924119927522	30.41487	3.58257389307761	30.6989	3306.3165	0.2833	658.0644	0
10^4 REP5 PIK3	NA	-Inf	31.28557	3.36967663318396	NA	-Inf	31.2856	780.828	0	NA	2
10^4 REP6 PIK3	29.70665	3.75574373228079	32.73493	3.01528856887743	31.87036	3.22668840463184	31.4373	2806.4843	1.1538	2525.3367	0
10^5 REP4 PIK3	NA	-Inf	NA	-Inf	NA	-Inf	NA	0	NA	NA	3
10^5 REP5 PIK3	NA	-Inf	NA	-Inf	NA	-Inf	NA	0	NA	NA	3
10^5 REP6 PIK3	NA	-Inf	NA	-Inf	NA	-Inf	NA	0	NA	NA	3
10^6 REP4 PIK3	NA	-Inf	33.26707	2.8851735507012	NA	-Inf	33.2671	255.8894	0	NA	2
10^6 REP5 PIK3	NA	-Inf	NA	-Inf	NA	-Inf	NA	0	NA	NA	3
10^6 REP6 PIK3	NA	-Inf	NA	-Inf	NA	-Inf	NA	0	NA	NA	3
10^3 REP7 PIK3	31.32376	3.26250386635564	NA	NA	NA	NA	31.3238	1830.2224	0	NA	2
10^3 REP8 PIK3	30.5738	3.45911359021686	NA	NA	NA	NA	30.5738	2878.1511	0	NA	2
10^4 REP7 PIK3	31.67992	3.16913222668369	30.47282	3.48558782489906	30.63639	3.44270466595814	30.9297	2435.5498	0.5001	843.2138	0
10^4 REP8 PIK3	32.51708	2.94966172165804	33.59526	2.66700435192135	31.41244	3.23925472070912	32.5083	1029.966	0.7305	646.5234	0
10^4 REP9 PIK3	32.18533	3.03663444375806	32.08997	3.06163215387625	31.69681	3.16470478914248	31.9907	1233.8914	0.1959	199.4622	0
10^5 REP7 PIK3	NA	-Inf	NA	-Inf	NA	-Inf	NA	0	NA	NA	3
10^5 REP8 PIK3	NA	-Inf	NA	-Inf	NA	-Inf	NA	0	NA	NA	3
10^5 REP9 PIK3	NA	-Inf	NA	-Inf	NA	-Inf	NA	0	NA	NA	3
10^6 REP7 PIK3	NA	-Inf	NA	-Inf	NA	-Inf	NA	0	NA	NA	3
10^6 REP8 PIK3	NA	-Inf	NA	-Inf	NA	-Inf	NA	0	NA	NA	3
10^6 REP9 PIK3	NA	-Inf	NA	-Inf	NA	-Inf	NA	0	NA	NA	3
