# Supplementary material for: Inferring steady state single-cell gene expression distributions from analysis of mesoscopic samples
Source: Genome Biol. 2006 Dec 14;7(12):R119. doi: 10.1186/gb-2006-7-12-r119 (PMC1794432; doi:10.1186/gb-2006-7-12-r119)
Supplement: Additional data file 1 — AZIP file containing the qRT-PCR data analyzed in this manuscript, the software (as R code) used to perform the analysis and produce the figures presented, and instructions on how to install R and perform the analysis as well as a "README" that explicitly describes each file in the .zip archive. [file gb-2006-7-12-r119-S1.zip › stochastic/Serial_Dilution_Data/PIK3_RNA_raw.txt]

Ct1	Quantity1	Ct2	Quantity2	Ct3	Quantity3	MeanCt	MeanQuant	AvgDevCt	SDQuant	Ndrop
10^3 REP1 PIK3	31.73468	2.58145071219576	31.80837	2.56212877723442	33.46477	2.12784745478525	32.3359	293.5177	0.7526	138.1972	0
10^3 REP2 PIK3	30.45916	2.91587112927415	NA	-Inf	31.24536	2.70974183013837	30.8523	445.4834	0.3931	416.022	1
10^3 REP3 PIK3	32.52302	2.37476014693190	31.95333	2.52412390489981	32.72376	2.32212899345570	32.4	260.4177	0.2978	65.3896	0
10^4 REP1 PIK3	29.48351	3.17166971383278	30.40183	2.93090152601944	29.75964	3.09927415429667	29.8817	1198.1786	0.3468	320.0056	0
10^4 REP2 PIK3	29.43293	3.18493127679572	29.48469	3.17136120028332	29.43611	3.18409848391555	29.4512	1514.1698	0.0223	26.3837	0
10^4 REP3 PIK3	30.82923	2.81884428977036	29.22537	3.23935151625291	29.26859	3.22801972226067	29.7744	1361.5544	0.7032	608.8941	0
10^5 REP1 PIK3	28.47142	3.43702316059486	30.65595	2.86427473564314	29.13677	3.26258062306557	29.4214	1765.8541	0.823	1003.4716	0
10^5 REP2 PIK3	29.12327	3.26612019150178	28.90445	3.32348942212513	28.85381	3.33676743353519	28.9605	2041.0716	0.1085	172.4743	0
10^5 REP3 PIK3	28.92611	3.31781053541948	28.78086	3.35589382690886	28.99581	3.29953765249237	28.9009	2113.7463	0.08	141.3649	0
10^6 REP1 PIK3	28.64313	3.3920042552867	29.15689	3.25730468077221	29.39457	3.19498872633111	29.0649	1947.0721	0.2812	465.4274	0
10^6 REP2 PIK3	28.497	3.43031810854632	28.54354	3.41811634526801	28.92676	3.31764100797599	28.6558	2463.4566	0.1807	335.9126	0
10^6 REP3 PIK3	28.74744	3.36465498845766	28.46291	3.43925498764794	28.7592	3.36157369077128	28.6565	2454.7487	0.1291	255.4002	0
10^3 REP4 PIK3	32.69178	2.34766578542830	33.71491	2.08358406032558	32.35133	2.43553854877093	32.9193	205.5009	0.5304	77.1395	0
10^3 REP5 PIK3	32.31315	2.4453923746891	33.45221	2.15139127327890	34.32053	1.92726696194971	33.362	168.3836	0.6992	99.8514	0
10^3 REP6 PIK3	NA	-Inf	33.31809	2.18600917392603	35.72859	1.56383288752042	34.5233	63.3649	1.2053	80.1496	1
10^4 REP4 PIK3	29.1659	3.25773097497574	30.26283	2.97460222656127	30.0167	3.03812956529298	29.8151	1281.727	0.4328	463.6762	0
10^4 REP5 PIK3	29.0146	3.29678105246918	29.47805	3.17716169071508	28.58982	3.40642261548301	29.0275	2011.1799	0.3004	523.4775	0
10^4 REP6 PIK3	29.20416	3.24785469023585	29.99871	3.04277347882286	29.72851	3.11251595533547	29.6438	1389.5847	0.2931	342.7821	0
10^5 REP4 PIK3	28.39042	3.45789076411965	28.84826	3.33971621064854	28.74453	3.36648967467694	28.6611	2460.5828	0.1804	361.3652	0
10^5 REP5 PIK3	28.79606	3.35318901062712	29.55262	3.15791391177306	29.87243	3.07536791487358	29.407	1627.7478	0.4073	557.4874	0
10^5 REP6 PIK3	28.10009	3.5328256942248	29.90505	3.06694817937073	28.75933	3.36266946009326	28.9215	2294.0742	0.6557	1121.9846	0
10^6 REP4 PIK3	30.93029	2.80232428869962	30.63379	2.87885332399954	30.41985	2.93407224474006	30.6613	750.0257	0.1793	112.5497	0
10^6 REP5 PIK3	28.6343	3.39494297865247	29.00816	3.29844475682696	28.96917	3.30850885872868	28.8705	2168.5589	0.1575	273.1429	0
10^6 REP6 PIK3	28.71437	3.37427448670862	29.29663	3.22398639332358	28.78543	3.3559336315687	28.9321	2103.9413	0.243	374.7792	0
10^3 REP7 PIK3	31.94377	2.51402094085908	32.23042	2.43878055211545	33.48392	2.10975118429370	32.5527	243.3351	0.6208	102.5763	0
10^3 REP8 PIK3	31.6539	2.59010840795789	34.60347	1.81588383796483	32.42583	2.3874864461124	32.8944	232.8809	1.1394	162.1371	0
10^3 REP9 PIK3	32.46075	2.37832142931295	NA	-Inf	31.90535	2.52410697660217	32.183	191.0784	0.2777	172.2053	1
10^4 REP7 PIK3	NA	-Inf	30.84793	2.80166557991822	29.80704	3.07488633157409	30.3275	607.191	0.5204	594.5284	1
10^4 REP8 PIK3	29.28987	3.21063589637711	29.67338	3.10997082072689	29.52091	3.14999150038550	29.4947	1441.6198	0.1366	169.8926	0
10^4 REP9 PIK3	29.36991	3.18962740222536	29.15024	3.24728680874991	29.63326	3.12050101625404	29.3845	1544.8238	0.1659	223.725	0
10^5 REP7 PIK3	28.62407	3.3854010164907	29.20418	3.23312973062765	29.15357	3.24641227958225	28.9939	1967.6758	0.2466	400.2724	0
10^5 REP8 PIK3	31.35969	2.66733432292749	32.71657	2.31117056158217	32.81478	2.28539278600092	32.297	287.5083	0.6249	153.7156	0
10^5 REP9 PIK3	28.81686	3.33479427740166	29.97285	3.03136204276052	28.90847	3.3107478452632	29.2327	1760.6121	0.4934	596.7039	0
10^6 REP7 PIK3	28.94018	3.30242442399703	28.84148	3.32833335778951	29.42736	3.17454720639441	29.0697	1876.9605	0.2385	336.7626	0
10^6 REP8 PIK3	29.26908	3.21609403314336	28.90166	3.31253765866161	29.49886	3.15577961123038	29.2232	1709.9641	0.2144	316.2089	0
10^6 REP9 PIK3	28.86012	3.32343933253839	29.18768	3.23745943460850	29.1617	3.24427986761296	29.0698	1862.8611	0.1398	210.9281	0
