# Supplementary material for: Inferring steady state single-cell gene expression distributions from analysis of mesoscopic samples
Source: Genome Biol. 2006 Dec 14;7(12):R119. doi: 10.1186/gb-2006-7-12-r119 (PMC1794432; doi:10.1186/gb-2006-7-12-r119)
Supplement: Additional data file 1 — AZIP file containing the qRT-PCR data analyzed in this manuscript, the software (as R code) used to perform the analysis and produce the figures presented, and instructions on how to install R and perform the analysis as well as a "README" that explicitly describes each file in the .zip archive. [file gb-2006-7-12-r119-S1.zip › stochastic/Serial_Dilution_Data/PNN_CUL_raw.txt]

Ct1	Quantity1	Ct2	Quantity2	Ct3	Quantity3	MeanCt	MeanQuant	AvgDevCt	SDQuant	Ndrop
10^3 REP1 PNN	24.49391	4.96695664317453	24.95503	4.85684110386071	NA	NA	24.7245	82296.155	0.2306	14676.1073	1
10^4 REP1 PNN	25.86967	4.63842725324754	25.61748	4.69864796852659	25.92407	4.62543490062502	25.8037	45222.876	0.1242	4154.7505	0
10^4 REP2 PNN	23.72769	5.14992763563212	23.62663	5.17406132033546	23.44767	5.21679782261223	23.6007	151756.7567	0.102	11945.574	0
10^4 REP3 PNN	23.49866	5.20461989349453	23.24139	5.26605653200246	23.50209	5.2038001970683	23.414	168197.3567	0.1151	14141.4454	0
10^5 REP1 PNN	26.7128	4.43708753597716	26.96732	4.37630892561695	22.52741	5.43655346344199	25.4025	108129.7657	1.9167	143005.8216	0
10^5 REP2 PNN	29.54482	3.76080560188685	31.63564	3.26152013288223	27.01701	4.36444234248303	29.3992	10245.1246	1.5881	11343.2234	0
10^5 REP3 PNN	29.43921	3.78602599900741	29.1403	3.85740493312234	NA	-Inf	29.2898	4436.9957	0.1495	3881.1074	1
10^6 REP1 PNN	25.64605	4.69182728950411	26.21369	4.55627439135366	25.20292	4.79764556571317	25.6876	49312.22	0.3508	13378.923	0
10^6 REP2 PNN	24.65664	4.92809722336654	24.48492	4.96910191393078	24.44273	4.97917747273466	24.5281	91064.3033	0.0857	5583.5429	0
10^6 REP3 PNN	25.27688	4.77998447760916	25.29404	4.7758865467602	24.83005	4.8866863392362	25.1337	65658.8097	0.2024	9855.8634	0
10^3 REP6 PNN	23.15106	5.35867168408389	NA	NA	NA	NA	23.1511	228387.16	0	NA	2
10^4 REP4 PNN	22.42345	5.53658246697676	22.50033	5.51778365885428	24.23474	5.09369709462382	23.0528	265847.75	0.7879	122991.6772	0
10^4 REP5 PNN	23.18609	5.35010527873313	22.8973	5.42071864369394	23.1033	5.37034940727023	23.0622	240666.7833	0.11	20451.7314	0
10^4 REP6 PNN	22.94627	5.40874577639826	22.74355	5.45831394851788	22.45256	5.52946472181986	22.7141	294003.59	0.1744	41474.3115	0
10^5 REP4 PNN	31.48203	3.32163831662473	29.26728	3.86317446073656	27.3085	4.34212350682657	29.3526	10459.8495	1.4196	10314.0701	0
10^5 REP5 PNN	24.36714	5.06132269914196	24.17789	5.10759688256089	23.70534	5.22314215710986	24.0835	136814.4787	0.2521	27068.904	0
10^5 REP6 PNN	25.54573	4.77314185110904	24.97697	4.91221238181074	24.67305	4.9865255045744	25.0652	79318.3673	0.3203	18929.092	0
10^6 REP4 PNN	25.25803	4.84348823260478	24.68655	4.98322341959504	24.48299	5.03299761619481	24.8092	91281.9333	0.2992	19548.2433	0
10^6 REP5 PNN	26.07684	4.64327813399757	25.29633	4.83412457669055	24.87562	4.93699406583294	25.4163	66243.7917	0.4404	21327.775	0
10^6 REP6 PNN	26.21341	4.60988615283536	25.92922	4.67937565093261	26.04614	4.65078496509622	26.0629	44423.5893	0.1003	3544.6819	0
10^3 REP7 PNN	25.31172	4.83862779594559	NA	NA	NA	NA	25.3117	68964.85	0	NA	2
10^3 REP8 PNN	25.81732	4.70607807090144	NA	NA	NA	NA	25.8173	50825.08	0	NA	2
10^4 REP7 PNN	29.19714	3.82002164011685	23.81336	5.23143816411198	24.64854	5.01248787774023	25.8863	93304.0379	2.2072	82312.3001	0
10^4 REP8 PNN	23.33255	5.35748767450697	23.43067	5.33176613671438	23.41003	5.33717538953943	23.3911	219930.22	0.039	6917.4929	0
10^4 REP9 PNN	25.76162	4.72068117713604	23.6981	5.26165534120574	23.17151	5.39970590306701	24.2104	162082.2417	1.0341	100816.0768	0
10^5 REP7 PNN	25.86411	4.69381142592916	25.50474	4.78802490294995	25.87648	4.69056796931795	25.7484	53277.1023	0.1625	7019.4799	0
10^5 REP8 PNN	28.18796	4.08458803768331	NA	-Inf	25.16292	4.87763549972843	26.6754	29198.7347	1.5125	40509.3337	1
10^5 REP9 PNN	25.65214	4.74938106115727	25.5775	4.7689504589628	25.64039	4.75246094691587	25.6233	57149.9903	0.0306	1393.3264	0
10^6 REP7 PNN	26.5929	4.50274992115363	26.38602	4.55698822884557	26.08057	4.63706446314842	26.3532	37079.3517	0.1817	5834.5232	0
10^6 REP8 PNN	27.52163	4.25927303225104	27.37087	4.29879663628363	27.42941	4.28345012999073	27.4406	19090.1907	0.054	871.2705	0
10^6 REP9 PNN	25.8134	4.70710612730546	27.07354	4.37674571518684	25.91103	4.68150996440744	26.266	40928.165	0.5384	14896.9274	0
