# Supplementary material for: Inferring steady state single-cell gene expression distributions from analysis of mesoscopic samples
Source: Genome Biol. 2006 Dec 14;7(12):R119. doi: 10.1186/gb-2006-7-12-r119 (PMC1794432; doi:10.1186/gb-2006-7-12-r119)
Supplement: Additional data file 1 — AZIP file containing the qRT-PCR data analyzed in this manuscript, the software (as R code) used to perform the analysis and produce the figures presented, and instructions on how to install R and perform the analysis as well as a "README" that explicitly describes each file in the .zip archive. [file gb-2006-7-12-r119-S1.zip › stochastic/Serial_Dilution_Data/PNN_RNA_raw.txt]

Ct1	Quantity1	Ct2	Quantity2	Ct3	Quantity3	MeanCt	MeanQuant	AvgDevCt	SDQuant	Ndrop
10^3 REP1 PNN	25.69617	4.16465140496616	25.83736	4.12763263142186	25.5251	4.20950080591049	25.6862	14741.9353	0.1074	1396.267	0
10^3 REP2 PNN	23.86968	4.64352704304876	23.80397	4.66075563881621	23.64326	4.70288992172369	23.7723	46749.7643	0.086	3328.6995	0
10^3 REP3 PNN	26.37642	3.98630091884492	26.41519	3.97613598925352	26.40497	3.97881482670804	26.3989	9559.575	0.015	116.2579	0
10^4 REP1 PNN	22.88079	4.90279818423653	22.75255	4.93641993680446	22.67261	4.95737983340735	22.7686	85660.0387	0.0748	5389.4454	0
10^4 REP2 PNN	22.34411	5.04350708420893	22.41409	5.02515793412227	22.54516	4.99079608862751	22.4345	104801.2567	0.0738	6396.6569	0
10^4 REP3 PNN	22.30457	5.05387307069198	22.4134	5.02534056646575	23.10034	4.84523630977236	22.6061	96412.5683	0.3295	23136.3265	0
10^5 REP1 PNN	22.6187	4.97151330020725	23.31271	4.78955506970238	22.27294	5.06216478599969	22.7348	90212.2177	0.3853	27060.7564	0
10^5 REP2 PNN	30.7797	2.83182883737793	22.38577	5.03258419317955	23.71155	4.68498515684133	25.6257	52295.3127	3.436	53661.5345	0
10^5 REP3 PNN	22.27052	5.06279994159617	22.45705	5.01389691644871	22.38053	5.03395700700058	22.3694	108980.7667	0.0659	6196.8531	0
10^6 REP1 PNN	22.62693	4.96935700833539	24.81794	4.39490937507624	22.90029	4.89768508497239	23.4484	65674.6867	0.913	36079.0479	0
10^6 REP2 PNN	22.31891	5.05011510019116	22.3036	5.05412864956471	22.34383	5.04357909601209	22.3221	112020.1173	0.0145	1371.4853	0
10^6 REP3 PNN	22.78832	4.92704342057526	22.26119	5.06524802311734	22.32994	5.0472221256411	22.4598	104078.002	0.219	17087.6666	0
10^3 REP4 PNN	25.61992	4.17298364755244	25.68443	4.15633346481723	25.43014	4.22196720031037	25.5782	15299.0477	0.0987	1220.8914	0
10^3 REP5 PNN	26.30292	3.99669410756061	25.73233	4.14397000922594	26.43739	3.96198512062276	26.1575	11005.555	0.2835	2561.6809	0
10^3 REP6 PNN	26.37325	3.97854090941713	26.44725	3.95944047347876	26.39077	3.97401858307313	26.4038	9348.52	0.029	213.7423	0
10^4 REP4 PNN	22.49761	4.9788832676465	22.48368	4.98247860437692	22.29375	5.03150319071649	22.425	99607.77	0.0875	6866.6036	0
10^4 REP5 PNN	22.24688	5.04360054402853	22.27414	5.03656338699858	22.36881	5.01212739566405	22.2966	107392.0067	0.0481	4047.9821	0
10^4 REP6 PNN	24.81611	4.38045501154069	23.20118	4.79728412959338	23.91034	4.61424306827183	23.9759	42617.9533	0.5602	19386.8732	0
10^5 REP4 PNN	22.01226	5.1041574550484	22.41475	5.00027035100883	22.33176	5.02169229293963	22.2529	110762.478	0.1604	14376.0483	0
10^5 REP5 PNN	22.44187	4.99327134366073	22.406	5.00253006833079	22.44877	4.99149085255456	22.4322	99035.5487	0.0175	1356.2722	0
10^5 REP6 PNN	21.84659	5.14691971496323	22.07541	5.08785865433059	21.89535	5.13433268595291	21.9391	132975.3367	0.0909	9356.635	0
10^6 REP4 PNN	22.44234	4.99314835438889	22.55758	4.96340562168641	22.62163	4.94687318905265	22.5405	92946.5067	0.0654	5053.4562	0
10^6 REP5 PNN	22.02903	5.09983013281795	22.24394	5.04435730270942	22.32647	5.02305745674578	22.1998	114016.47	0.1139	10579.7108	0
10^6 REP6 PNN	22.3727	5.01112506980665	22.5922	4.95446920024008	22.43573	4.99485588037009	22.4669	97154.7447	0.0836	6437.9772	0
10^3 REP7 PNN	26.48494	3.94689581468546	26.00071	4.07399749181297	25.42331	4.22556019524862	25.9697	12505.4537	0.3642	4019.6838	0
10^3 REP8 PNN	25.55503	4.19098567330897	25.9767	4.08030176289186	27.30984	3.73036861100102	26.2805	10976.4123	0.6862	5155.7763	0
10^3 REP9 PNN	26.07872	4.05352162042203	25.99638	4.07513666957062	26.14209	4.03688909471317	26.0724	11362.2735	0.0507	503.0439	0
10^4 REP7 PNN	23.67258	4.68510340304988	22.3007	5.04520558603506	22.66905	4.94851639184397	22.8808	82739.972	0.5279	31710.9923	0
10^4 REP8 PNN	22.12213	5.09207819970513	22.4089	5.01680468988894	22.2888	5.04832698002364	22.2733	113110.9017	0.1008	9904.1384	0
10^4 REP9 PNN	21.96506	5.13330605133986	22.0637	5.10741471836737	21.84544	5.16470431358859	21.9581	136701.8867	0.0751	9053.8178	0
10^5 REP7 PNN	21.93646	5.14081241386907	22.1524	5.0841317297033	21.94406	5.13881874390211	22.011	132445.355	0.0943	9591.8367	0
10^5 REP8 PNN	23.20499	4.80783938753203	23.40129	4.75631428406651	23.18876	4.81209946157468	23.265	62060.337	0.0908	4343.9642	0
10^5 REP9 PNN	22.57941	4.97204733497010	22.40544	5.01771116551699	22.25788	5.05644322534158	22.4142	103935.9183	0.1101	10058.1483	0
10^6 REP7 PNN	22.86409	4.89732264862619	22.41742	5.01456785495817	23.7002	4.67785454859309	22.9939	76661.017	0.4709	27962.0857	0
10^6 REP8 PNN	23.35766	4.76776693745657	25.51378	4.20181177314115	24.76511	4.39832877138405	24.5455	33173.3157	0.7919	22471.0994	0
10^6 REP9 PNN	22.50521	4.99152327071226	22.3081	5.0432624770807	22.37322	5.02616978406527	22.3955	104917.5887	0.0731	6304.0847	0
