# Supplementary material for: Inferring steady state single-cell gene expression distributions from analysis of mesoscopic samples
Source: Genome Biol. 2006 Dec 14;7(12):R119. doi: 10.1186/gb-2006-7-12-r119 (PMC1794432; doi:10.1186/gb-2006-7-12-r119)
Supplement: Additional data file 1 — AZIP file containing the qRT-PCR data analyzed in this manuscript, the software (as R code) used to perform the analysis and produce the figures presented, and instructions on how to install R and perform the analysis as well as a "README" that explicitly describes each file in the .zip archive. [file gb-2006-7-12-r119-S1.zip › stochastic/Serial_Dilution_Data/POLH_CUL_raw.txt]

Ct1	Quantity1	Ct2	Quantity2	Ct3	Quantity3	MeanCt	MeanQuant	AvgDevCt	SDQuant	Ndrop
10^3 REP1 POLH	33.24826	2.87642933439055	32.42308	3.07348013772444	NA	NA	32.8357	968.3582	0.4126	305.4587	1
10^4 REP1 POLH	33.84302	2.73440120751146	34.99338	2.4596967492028	35.17973	2.41519808731685	34.672	363.6128	0.5527	155.5568	0
10^4 REP2 POLH	32.30575	3.10150003306939	33.01984	2.93097474186172	33.97808	2.70214914484092	33.1012	873.3351	0.5846	380.2099	0
10^4 REP3 POLH	NA	-Inf	32.78746	2.98646757687309	32.86668	2.96755101814154	32.8271	632.4425	0.0396	548.1007	1
10^5 REP1 POLH	NA	-Inf	NA	-Inf	NA	-Inf	NA	0	NA	NA	3
10^5 REP2 POLH	NA	-Inf	NA	-Inf	NA	-Inf	NA	0	NA	NA	3
10^5 REP3 POLH	NA	-Inf	NA	-Inf	NA	-Inf	NA	0	NA	NA	3
10^6 REP1 POLH	32.54468	3.04444289565003	32.43547	3.07052134600154	36.9139	2.00107909608033	33.9647	794.7702	1.9661	602.4491	0
10^6 REP2 POLH	32.12915	3.14367127579037	31.8728	3.20488762505358	33.40969	2.83787896484554	32.4705	1227.7979	0.6261	478.8165	0
10^6 REP3 POLH	31.36349	3.32650995353498	NA	-Inf	32.45054	3.0669250619546	31.907	1095.8194	0.5435	1062.1956	1
10^3 REP6 POLH	33.47478	2.83438681085702	NA	NA	NA	NA	33.4748	682.9467	0	NA	2
10^4 REP4 POLH	29.95198	3.69575666593304	30.86759	3.47187878539931	30.80456	3.48728896608716	30.5414	3666.0701	0.3929	1124.5716	0
10^4 REP5 POLH	30.26876	3.61829901502851	30.64034	3.5274436426792	30.90071	3.46377922176505	30.6033	3476.7304	0.223	628.6004	0
10^4 REP6 POLH	29.6767	3.76306722958625	31.28427	3.36999466160843	30.66024	3.52257752710888	30.5404	3823.4687	0.5758	1777.4139	0
10^5 REP4 POLH	NA	-Inf	NA	-Inf	NA	-Inf	NA	0	NA	NA	3
10^5 REP5 POLH	31.38047	3.34647274104812	31.84483	3.23293040250794	32.35539	3.10809184506938	31.8602	1737.6518	0.3301	469.6277	0
10^5 REP6 POLH	32.08863	3.17331863518725	32.4027	3.09652495321350	33.53705	2.8191606990273	32.6761	1132.9214	0.574	427.4836	0
10^6 REP4 POLH	31.11112	3.41233230662234	30.77462	3.49461054475325	30.67052	3.52006554429667	30.8521	3006.4417	0.1727	377.5963	0
10^6 REP5 POLH	31.64842	3.28095509623646	32.00948	3.19267130364297	31.74675	3.25691200481838	31.8016	1758.2788	0.1386	180.5998	0
10^6 REP6 POLH	32.69732	3.02448538035868	32.72583	3.01751326174508	32.68122	3.02842259932073	32.7015	1055.5946	0.0163	13.4051	0
10^3 REP7 POLH	36.78543	1.83066461546615	NA	NA	NA	NA	36.7854	67.7118	0	NA	2
10^3 REP8 POLH	36.97108	1.78199556997497	NA	NA	NA	NA	36.9711	60.5335	0	NA	2
10^4 REP7 POLH	32.63793	2.91797971859662	31.21744	3.29037714572806	30.94181	3.36263537453113	31.5991	1694.7511	0.6926	771.2127	0
10^4 REP8 POLH	33.56885	2.67392874876981	33.20072	2.77043699593039	30.98951	3.35013056845069	32.5864	1100.2721	1.0646	988.2551	0
10^4 REP9 POLH	33.21253	2.76734183050510	32.93032	2.84132669688107	32.54484	2.94238423228113	32.8959	718.3188	0.234	146.7792	0
10^5 REP7 POLH	32.60334	2.92704629749323	35.72717	2.10810088571004	31.7133	3.16038154345781	33.3479	806.7807	1.5862	660.0702	0
10^5 REP8 POLH	33.64545	2.65384650677447	NA	-Inf	32.07187	3.06637833576528	32.8587	538.5993	0.7868	587.5274	1
10^5 REP9 POLH	NA	-Inf	33.65359	2.65171335044619	33.67318	2.64657593934394	33.6634	297.2083	0.0098	257.4035	1
10^6 REP7 POLH	34.29483	2.4836044402091	33.25976	2.75495912960493	31.62176	3.18438078499621	33.0588	800.7391	0.958	644.3075	0
10^6 REP8 POLH	34.47638	2.43600915329396	NA	-Inf	33.21819	2.76585794928214	33.8473	285.3859	0.6291	291.8274	1
10^6 REP9 POLH	34.4492	2.44313479297981	34.52771	2.42255328601496	33.25991	2.75491904251517	34.0789	370.2476	0.546	172.0253	0
