# Supplementary material for: Inferring steady state single-cell gene expression distributions from analysis of mesoscopic samples
Source: Genome Biol. 2006 Dec 14;7(12):R119. doi: 10.1186/gb-2006-7-12-r119 (PMC1794432; doi:10.1186/gb-2006-7-12-r119)
Supplement: Additional data file 1 — AZIP file containing the qRT-PCR data analyzed in this manuscript, the software (as R code) used to perform the analysis and produce the figures presented, and instructions on how to install R and perform the analysis as well as a "README" that explicitly describes each file in the .zip archive. [file gb-2006-7-12-r119-S1.zip › stochastic/Serial_Dilution_Data/POLH_RNA_raw.txt]

Ct1	Quantity1	Ct2	Quantity2	Ct3	Quantity3	MeanCt	MeanQuant	AvgDevCt	SDQuant	Ndrop
10^3 REP1 POLH	33.68014	2.07138180224320	32.90283	2.27517890332875	32.79615	2.30314828239981	33.1264	169.0949	0.3692	44.8076	0
10^3 REP2 POLH	33.88054	2.01883983325833	NA	-Inf	NA	-Inf	33.8805	34.8112	0	NA	2
10^3 REP3 POLH	32.80082	2.30192495726724	NA	-Inf	NA	-Inf	32.8008	66.8042	0	NA	2
10^4 REP1 POLH	NA	-Inf	NA	-Inf	NA	-Inf	NA	0	NA	NA	3
10^4 REP2 POLH	31.66874	2.59873772091365	32.38604	2.41067459282503	30.87453	2.80696702985178	31.6431	431.8506	0.5124	194.2268	0
10^4 REP3 POLH	30.05167	3.02270890161218	31.14367	2.73640271782291	NA	-Inf	30.5977	532.8961	0.546	526.9446	1
10^5 REP1 POLH	29.35134	3.20632290926367	29.63996	3.1306514593205	NA	-Inf	29.4957	986.3748	0.1443	863.8477	1
10^5 REP2 POLH	29.76038	3.09908008494783	NA	-Inf	NA	-Inf	29.7604	418.7539	0	NA	2
10^5 REP3 POLH	29.65934	3.12557006740287	29.99435	3.03773617095769	29.63608	3.13166998119686	29.7633	1260.0702	0.1541	146.9156	0
10^6 REP1 POLH	29.93671	3.05284759113303	30.17008	2.99166179121393	NA	-Inf	30.0534	703.4611	0.1167	613.7181	1
10^6 REP2 POLH	30.13051	3.00203821775969	30.41025	2.92869473655414	30.55417	2.89095925500826	30.365	877.0839	0.1563	116.0259	0
10^6 REP3 POLH	31.32099	2.68991327999147	31.81792	2.55962585803068	30.56805	2.88732170512205	31.2357	541.3071	0.4451	209.1883	0
10^3 REP4 POLH	33.68786	2.09056688840672	32.72373	2.33941769024533	33.0735	2.24913955850162	33.1617	173.0489	0.3508	47.8017	0
10^3 REP5 POLH	34.01415	2.00634694793687	35.13644	1.71667314369154	35.08435	1.73011805623659	34.745	69.0901	0.4872	28.0557	0
10^3 REP6 POLH	33.26296	2.20023776005177	34.13139	1.97608794748079	33.53898	2.12899520673143	33.6444	129.2678	0.3246	32.2965	0
10^4 REP4 POLH	30.80807	2.83386829618502	30.71014	2.85914778799693	32.32587	2.44210980271924	31.2814	560.6372	0.6963	246.6898	0
10^4 REP5 POLH	30.30002	2.96500135237105	30.02131	3.03693961608677	30.85363	2.82210994934743	30.3917	891.7547	0.308	214.1039	0
10^4 REP6 POLH	30.61026	2.88492727431079	31.21834	2.72797419704408	33.30407	2.18962574641822	31.7109	485.5046	1.0621	309.1718	0
10^5 REP4 POLH	29.61689	3.14132429590935	29.53881	3.16147877812582	32.62411	2.36513184847071	30.5933	1022.2599	1.3539	685.3392	0
10^5 REP5 POLH	29.60504	3.1443839169247	29.88165	3.07298731441016	29.913	3.06489565726205	29.7999	1246.1885	0.1299	128.8089	0
10^5 REP6 POLH	30.92281	2.80425405867812	31.02472	2.7779507772175	30.44998	2.92629574202059	30.7992	693.6002	0.2328	131.511	0
10^6 REP4 POLH	29.98061	3.04744434548507	29.97848	3.04799624842525	30.05375	3.02856779621521	30.0043	1100.0934	0.033	27.8101	0
10^6 REP5 POLH	33.64876	2.10065911718298	NA	-Inf	32.03066	2.51830793015682	32.8397	151.9758	0.8091	166.4391	1
10^6 REP6 POLH	30.07366	3.02342774749608	29.82945	3.08646059666241	29.90248	3.06761024441777	29.9352	1148.0531	0.0923	84.3001	0
10^3 REP7 POLH	32.7995	2.28940201854712	34.96105	1.72202408399366	33.75914	2.03750968326498	33.8399	118.821	0.7474	71.5006	0
10^3 REP8 POLH	32.67938	2.32093428282282	NA	-Inf	33.11769	2.20588181122944	32.8985	123.3433	0.2192	109.5619	1
10^3 REP9 POLH	32.98642	2.24033903882336	33.01844	2.23193381304778	33.28901	2.16091298275054	33.098	163.1154	0.1274	15.9075	0
10^4 REP7 POLH	NA	-Inf	30.54304	2.88169574214991	NA	-Inf	30.543	253.8484	0	NA	2
10^4 REP8 POLH	30.98277	2.76627182724395	30.93594	2.77856442974024	10.23862	8.2113466360382	24.0524	54228618.7938	9.2092	93925697.2707	0
10^4 REP9 POLH	30.66941	2.84852434915805	30.60601	2.8651666732324	30.16761	2.98024105433823	30.481	798.0577	0.2089	137.0633	0
10^5 REP7 POLH	30.10454	2.99679469001	30.31236	2.94224548514703	29.96358	3.03379515968787	30.1268	983.0164	0.1237	103.0608	0
10^5 REP8 POLH	30.70132	2.84014987315052	30.61582	2.86259173793862	30.70321	2.83965374082840	30.6734	704.0405	0.0384	21.4218	0
10^5 REP9 POLH	31.90433	2.52437236184546	31.40855	2.65451048317204	31.02323	2.75565239421584	31.4454	451.8456	0.306	117.614	0
10^6 REP7 POLH	32.03669	2.48962997799077	31.64659	2.5920283610561	30.85136	2.80076428462637	31.5115	443.9005	0.4401	168.0493	0
10^6 REP8 POLH	NA	-Inf	NA	-Inf	30.90937	2.78553940628085	30.9094	203.4315	0	NA	2
10^6 REP9 POLH	30.54376	2.88150547198889	30.61183	2.86363814458027	30.69828	2.84094692009406	30.618	728.361	0.0535	33.9873	0
