# Supplementary material for: Inferring steady state single-cell gene expression distributions from analysis of mesoscopic samples
Source: Genome Biol. 2006 Dec 14;7(12):R119. doi: 10.1186/gb-2006-7-12-r119 (PMC1794432; doi:10.1186/gb-2006-7-12-r119)
Supplement: Additional data file 1 — AZIP file containing the qRT-PCR data analyzed in this manuscript, the software (as R code) used to perform the analysis and produce the figures presented, and instructions on how to install R and perform the analysis as well as a "README" that explicitly describes each file in the .zip archive. [file gb-2006-7-12-r119-S1.zip › stochastic/Serial_Dilution_Data/RNA Dilution Plate 1 Results.txt]

SDS 2.2.2	AQ Results	1.0
Filename	RNA Dilution Plate 1
PlateID	
Assay Type	Absolute Quantification
Run DateTime	1/19/06 6:26:53 PM
Operator	
ThermalCycleParams	

Sample Information

Well	Sample Name	Detector Name	Reporter	Task	Ct	Quantity	Qty Mean	Qty StdDev	Ct Mean	Ct StdDev	Baseline Type	Baseline Start	Baseline Stop	Threshold Type	Threshold	
1	10^6 Rep1 ACTB	SYBR Green	SYBR	Unknown	19.839798	501299.28	1570826.6	934683.25	18.256926	1.3743587	Automatic			Automatic	0.042074237	
2	10^6 Rep1 PNN	SYBR Green	SYBR	Unknown	22.626926	93187.36	65674.69	36079.05	23.448385	1.193916	Automatic			Automatic	0.042074237	
3	10^5 Rep1 ACTB	SYBR Green	SYBR	Unknown	17.12557	2580620.2	2077352.4	802430.56	17.588554	0.756535	Automatic			Automatic	0.042074237	
4	10^5 Rep1 PNN	SYBR Green	SYBR	Unknown	22.618702	93651.19	90212.22	27060.756	22.734787	0.52951413	Automatic			Automatic	0.042074237	
5	10^4 Rep1 ACTB	SYBR Green	SYBR	Unknown	18.035963	1489476.8	1210490.4	402401.03	18.452444	0.6275505	Automatic			Automatic	0.042074237	
6	10^4 Rep1 PNN	SYBR Green	SYBR	Unknown	22.880789	79946.266	85660.04	5389.445	22.768648	0.10502007	Automatic			Automatic	0.042074237	
7	10^3 Rep1 ACTB	SYBR Green	SYBR	Unknown	20.640589	309131.2	307403.47	20136.447	20.65226	0.10913547	Automatic			Automatic	0.042074237	
8	10^3 Rep1 PNN	SYBR Green	SYBR	Unknown	25.696165	14610.04	14741.935	1396.267	25.68621	0.15636578	Automatic			Automatic	0.042074237	
9	10^6 Rep2 ACTB	SYBR Green	SYBR	Unknown	17.52081	2032819.4	2413732.5	335961.34	17.247606	0.24003825	Automatic			Automatic	0.042074237	
10	10^6 Rep2 PNN	SYBR Green	SYBR	Unknown	22.318905	112231.586	112020.12	1371.4855	22.322113	0.020309499	Automatic			Automatic	0.042074237	
11	10^5 Rep2 ACTB	SYBR Green	SYBR	Unknown	17.652308	1877682.0	1280306.6	1101829.2	20.591644	5.1486664	Automatic			Automatic	0.042074237	
12	10^5 Rep2 PNN	SYBR Green	SYBR	Unknown	30.779705	678.936	52295.312	53661.535	25.625677	4.512475	Automatic			Automatic	0.042074237	
13	10^4 Rep2 ACTB	SYBR Green	SYBR	Unknown	17.503016	2054774.5	1948072.9	157197.98	17.59506	0.1369378	Automatic			Automatic	0.042074237	
14	10^4 Rep2 PNN	SYBR Green	SYBR	Unknown	22.344109	110536.85	104801.26	6396.6553	22.434454	0.102057345	Automatic			Automatic	0.042074237	
15	10^3 Rep2 ACTB	SYBR Green	SYBR	Unknown	18.81658	929755.0	938504.25	21006.854	18.80134	0.03686893	Automatic			Automatic	0.042074237	
16	10^3 Rep2 PNN	SYBR Green	SYBR	Unknown	23.869678	44007.535	46749.766	3328.6995	23.772303	0.116481595	Automatic			Automatic	0.042074237	
17	10^6 Rep3 ACTB	SYBR Green	SYBR	Unknown	17.29389	2331276.5	2347499.2	78594.74	17.283018	0.055205543	Automatic			Automatic	0.042074237	
18	10^6 Rep3 PNN	SYBR Green	SYBR	Unknown	22.788315	84536.336	104078.0	17087.668	22.459814	0.2865599	Automatic			Automatic	0.042074237	
19	10^5 Rep3 ACTB	SYBR Green	SYBR	Unknown	17.440125	2134288.8	2369746.2	222057.7	17.271708	0.15717305	Automatic			Automatic	0.042074237	
20	10^5 Rep3 PNN	SYBR Green	SYBR	Unknown	22.270523	115557.98	108980.76	6196.85	22.369368	0.09376078	Automatic			Automatic	0.042074237	
21	10^4 Rep3 ACTB	SYBR Green	SYBR	Unknown	17.318176	2297344.2	2296135.8	234729.1	17.324852	0.1700707	Automatic			Automatic	0.042074237	
22	10^4 Rep3 PNN	SYBR Green	SYBR	Unknown	22.304571	113206.945	96412.56	23136.326	22.606102	0.43146423	Automatic			Automatic	0.042074237	
23	10^3 Rep3 ACTB	SYBR Green	SYBR	Unknown	21.373814	198565.17	213744.38	13956.337	21.254183	0.10938336	Automatic			Automatic	0.042074237	
24	10^3 Rep3 PNN	SYBR Green	SYBR	Unknown	26.376415	9689.49	9559.575	116.25797	26.398855	0.020094942	Automatic			Automatic	0.042074237	
25	10^6 Rep1 ACTB	SYBR Green	SYBR	Unknown	17.56423	1980226.1	1570826.6	934683.25	18.256926	1.3743587	Automatic			Automatic	0.042074237	
26	10^6 Rep1 PNN	SYBR Green	SYBR	Unknown	24.817936	24826.15	65674.69	36079.05	23.448385	1.193916	Automatic			Automatic	0.042074237	
27	10^5 Rep1 ACTB	SYBR Green	SYBR	Unknown	18.46159	1151970.6	2077352.4	802430.56	17.588554	0.756535	Automatic			Automatic	0.042074237	
28	10^5 Rep1 PNN	SYBR Green	SYBR	Unknown	23.312712	61596.363	90212.22	27060.756	22.734787	0.52951413	Automatic			Automatic	0.042074237	
29	10^4 Rep1 ACTB	SYBR Green	SYBR	Unknown	19.174227	749202.94	1210490.4	402401.03	18.452444	0.6275505	Automatic			Automatic	0.042074237	
30	10^4 Rep1 PNN	SYBR Green	SYBR	Unknown	22.752552	86381.34	85660.04	5389.445	22.768648	0.10502007	Automatic			Automatic	0.042074237	
31	10^3 Rep1 ACTB	SYBR Green	SYBR	Unknown	20.766762	286458.84	307403.47	20136.447	20.65226	0.10913547	Automatic			Automatic	0.042074237	
32	10^3 Rep1 PNN	SYBR Green	SYBR	Unknown	25.83736	13416.296	14741.935	1396.267	25.68621	0.15636578	Automatic			Automatic	0.042074237	
33	10^6 Rep2 ACTB	SYBR Green	SYBR	Unknown	17.151487	2540558.2	2413732.5	335961.34	17.247606	0.24003825	Automatic			Automatic	0.042074237	
34	10^6 Rep2 PNN	SYBR Green	SYBR	Unknown	22.303596	113273.586	112020.12	1371.4855	22.322113	0.020309499	Automatic			Automatic	0.042074237	
35	10^5 Rep2 ACTB	SYBR Green	SYBR	Unknown	17.58594	1954442.0	1280306.6	1101829.2	20.591644	5.1486664	Automatic			Automatic	0.042074237	
36	10^5 Rep2 PNN	SYBR Green	SYBR	Unknown	22.38577	107791.42	52295.312	53661.535	25.625677	4.512475	Automatic			Automatic	0.042074237	
37	10^4 Rep2 ACTB	SYBR Green	SYBR	Unknown	17.529737	2021892.2	1948072.9	157197.98	17.59506	0.1369378	Automatic			Automatic	0.042074237	
38	10^4 Rep2 PNN	SYBR Green	SYBR	Unknown	22.414095	105963.9	104801.26	6396.6553	22.434454	0.102057345	Automatic			Automatic	0.042074237	
39	10^3 Rep2 ACTB	SYBR Green	SYBR	Unknown	18.828146	923286.1	938504.25	21006.854	18.80134	0.03686893	Automatic			Automatic	0.042074237	
40	10^3 Rep2 PNN	SYBR Green	SYBR	Unknown	23.803967	45788.418	46749.766	3328.6995	23.772303	0.116481595	Automatic			Automatic	0.042074237	
41	10^6 Rep3 ACTB	SYBR Green	SYBR	Unknown	17.331978	2278281.5	2347499.2	78594.74	17.283018	0.055205543	Automatic			Automatic	0.042074237	
42	10^6 Rep3 PNN	SYBR Green	SYBR	Unknown	22.261187	116211.21	104078.0	17087.668	22.459814	0.2865599	Automatic			Automatic	0.042074237	
43	10^5 Rep3 ACTB	SYBR Green	SYBR	Unknown	17.246069	2399558.0	2369746.2	222057.7	17.271708	0.15717305	Automatic			Automatic	0.042074237	
44	10^5 Rep3 PNN	SYBR Green	SYBR	Unknown	22.457045	103251.63	108980.76	6196.85	22.369368	0.09376078	Automatic			Automatic	0.042074237	
45	10^4 Rep3 ACTB	SYBR Green	SYBR	Unknown	17.498161	2060804.8	2296135.8	234729.1	17.324852	0.1700707	Automatic			Automatic	0.042074237	
46	10^4 Rep3 PNN	SYBR Green	SYBR	Unknown	22.413399	106008.47	96412.56	23136.326	22.606102	0.43146423	Automatic			Automatic	0.042074237	
47	10^3 Rep3 ACTB	SYBR Green	SYBR	Unknown	21.229454	216646.42	213744.38	13956.337	21.254183	0.10938336	Automatic			Automatic	0.042074237	
48	10^3 Rep3 PNN	SYBR Green	SYBR	Unknown	26.415186	9465.335	9559.575	116.25797	26.398855	0.020094942	Automatic			Automatic	0.042074237	
49	10^6 Rep1 ACTB	SYBR Green	SYBR	Unknown	17.36675	2230954.5	1570826.6	934683.25	18.256926	1.3743587	Automatic			Automatic	0.042074237	
50	10^6 Rep1 PNN	SYBR Green	SYBR	Unknown	22.900291	79010.55	65674.69	36079.05	23.448385	1.193916	Automatic			Automatic	0.042074237	
51	10^5 Rep1 ACTB	SYBR Green	SYBR	Unknown	17.1785	2499465.8	2077352.4	802430.56	17.588554	0.756535	Automatic			Automatic	0.042074237	
52	10^5 Rep1 PNN	SYBR Green	SYBR	Unknown	22.272945	115389.1	90212.22	27060.756	22.734787	0.52951413	Automatic			Automatic	0.042074237	
53	10^4 Rep1 ACTB	SYBR Green	SYBR	Unknown	18.147137	1392791.5	1210490.4	402401.03	18.452444	0.6275505	Automatic			Automatic	0.042074237	
54	10^4 Rep1 PNN	SYBR Green	SYBR	Unknown	22.672607	90652.51	85660.04	5389.445	22.768648	0.10502007	Automatic			Automatic	0.042074237	
55	10^3 Rep1 ACTB	SYBR Green	SYBR	Unknown	20.549429	326620.4	307403.47	20136.447	20.65226	0.10913547	Automatic			Automatic	0.042074237	
56	10^3 Rep1 PNN	SYBR Green	SYBR	Unknown	25.525105	16199.47	14741.935	1396.267	25.68621	0.15636578	Automatic			Automatic	0.042074237	
57	10^6 Rep2 ACTB	SYBR Green	SYBR	Unknown	17.070524	2667820.0	2413732.5	335961.34	17.247606	0.24003825	Automatic			Automatic	0.042074237	
58	10^6 Rep2 PNN	SYBR Green	SYBR	Unknown	22.343834	110555.18	112020.12	1371.4855	22.322113	0.020309499	Automatic			Automatic	0.042074237	
59	10^5 Rep2 ACTB	SYBR Green	SYBR	Unknown	26.53669	8795.883	1280306.6	1101829.2	20.591644	5.1486664	Automatic			Automatic	0.042074237	
60	10^5 Rep2 PNN	SYBR Green	SYBR	Unknown	23.711554	48415.582	52295.312	53661.535	25.625677	4.512475	Automatic			Automatic	0.042074237	
61	10^4 Rep2 ACTB	SYBR Green	SYBR	Unknown	17.752428	1767551.8	1948072.9	157197.98	17.59506	0.1369378	Automatic			Automatic	0.042074237	
62	10^4 Rep2 PNN	SYBR Green	SYBR	Unknown	22.545155	97903.02	104801.26	6396.6553	22.434454	0.102057345	Automatic			Automatic	0.042074237	
63	10^3 Rep2 ACTB	SYBR Green	SYBR	Unknown	18.759295	962471.6	938504.25	21006.854	18.80134	0.03686893	Automatic			Automatic	0.042074237	
64	10^3 Rep2 PNN	SYBR Green	SYBR	Unknown	23.643263	50453.34	46749.766	3328.6995	23.772303	0.116481595	Automatic			Automatic	0.042074237	
65	10^6 Rep3 ACTB	SYBR Green	SYBR	Unknown	17.223185	2432939.2	2347499.2	78594.74	17.283018	0.055205543	Automatic			Automatic	0.042074237	
66	10^6 Rep3 PNN	SYBR Green	SYBR	Unknown	22.329939	111486.46	104078.0	17087.668	22.459814	0.2865599	Automatic			Automatic	0.042074237	
67	10^5 Rep3 ACTB	SYBR Green	SYBR	Unknown	17.128931	2575392.2	2369746.2	222057.7	17.271708	0.15717305	Automatic			Automatic	0.042074237	
68	10^5 Rep3 PNN	SYBR Green	SYBR	Unknown	22.380533	108132.69	108980.76	6196.85	22.369368	0.09376078	Automatic			Automatic	0.042074237	
69	10^4 Rep3 ACTB	SYBR Green	SYBR	Unknown	17.158216	2530258.2	2296135.8	234729.1	17.324852	0.1700707	Automatic			Automatic	0.042074237	
70	10^4 Rep3 PNN	SYBR Green	SYBR	Unknown	23.100336	70022.29	96412.56	23136.326	22.606102	0.43146423	Automatic			Automatic	0.042074237	
71	10^3 Rep3 ACTB	SYBR Green	SYBR	Unknown	21.15928	226021.53	213744.38	13956.337	21.254183	0.10938336	Automatic			Automatic	0.042074237	
72	10^3 Rep3 PNN	SYBR Green	SYBR	Unknown	26.404968	9523.9	9559.575	116.25797	26.398855	0.020094942	Automatic			Automatic	0.042074237	
73	10^6 Rep1 GAPDH	SYBR Green	SYBR	Unknown	18.906616	880567.6	801430.7	84929.516	19.068918	0.17800151	Automatic			Automatic	0.042074237	
74	10^6 Rep1 PIK3	SYBR Green	SYBR	Unknown	28.643131	2466.0635	1947.0721	465.42737	29.064865	0.38407964	Automatic			Automatic	0.042074237	
75	10^5 Rep1 GAPDH	SYBR Green	SYBR	Unknown	18.619045	1047512.56	1205858.5	163541.94	18.396027	0.22481152	Automatic			Automatic	0.042074237	
76	10^5 Rep1 PIK3	SYBR Green	SYBR	Unknown	28.471424	2735.4146	1765.8541	1003.4716	29.421381	1.1197296	Automatic			Automatic	0.042074237	
77	10^4 Rep1 GAPDH	SYBR Green	SYBR	Unknown	18.99049	837090.5	709913.2	257291.14	19.352627	0.6982426	Automatic			Automatic	0.042074237	
78	10^4 Rep1 PIK3	SYBR Green	SYBR	Unknown	29.483513	1484.806	1198.1786	320.0056	29.88166	0.4711624	Automatic			Automatic	0.042074237	
79	10^3 Rep1 GAPDH	SYBR Green	SYBR	Unknown	21.638891	169201.44	144385.67	28662.617	21.924782	0.34460413	Automatic			Automatic	0.042074237	
80	10^3 Rep1 PIK3	SYBR Green	SYBR	Unknown	31.734676	381.4615	293.51767	138.19717	32.33594	0.97829074	Automatic			Automatic	0.042074237	
81	10^6 Rep2 GAPDH	SYBR Green	SYBR	Unknown	18.58154	1071501.0	1177273.9	102026.74	18.42979	0.14468549	Automatic			Automatic	0.042074237	
82	10^6 Rep2 PIK3	SYBR Green	SYBR	Unknown	28.496998	2693.507	2463.4568	335.91266	28.655767	0.23584028	Automatic			Automatic	0.042074237	
83	10^5 Rep2 GAPDH	SYBR Green	SYBR	Unknown	18.59886	1060354.8	518769.6	526452.0	21.66889	4.2505755	Automatic			Automatic	0.042074237	
84	10^5 Rep2 PIK3	SYBR Green	SYBR	Unknown	29.123268	1845.5261	2041.0717	172.47438	28.96051	0.14320783	Automatic			Automatic	0.042074237	
85	10^4 rep2 GAPDH	SYBR Green	SYBR	Unknown	18.457573	1154768.0	1144749.6	118206.24	18.477976	0.17285302	Automatic			Automatic	0.042074237	
86	10^4 Rep2 PIK3	SYBR Green	SYBR	Unknown	29.432932	1530.8452	1514.1698	26.38369	29.451242	0.02900912	Automatic			Automatic	0.042074237	
87	10^3 Rep2 GAPDH	SYBR Green	SYBR	Unknown	19.578394	586993.6	612848.94	22400.607	19.507742	0.061210606	Automatic			Automatic	0.042074237	
88	10^3 Rep2 PIK3	SYBR Green	SYBR	Unknown	30.459158	823.8936	668.2251	220.14853	30.852259	0.5559284	Automatic			Automatic	0.042074237	
89	10^6 Rep3 GAPDH	SYBR Green	SYBR	Unknown	19.142841	763533.75	957943.25	175519.53	18.786846	0.317999	Automatic			Automatic	0.042074237	
90	10^6 Rep3 PIK3	SYBR Green	SYBR	Unknown	28.747444	2315.5544	2454.7488	255.40022	28.656517	0.16777071	Automatic			Automatic	0.042074237	
91	10^5 Rep3 GAPDH	SYBR Green	SYBR	Unknown	18.345709	1235445.5	1195837.5	74336.76	18.401873	0.104940444	Automatic			Automatic	0.042074237	
92	10^5 Rep3 PIK3	SYBR Green	SYBR	Unknown	28.926115	2078.7896	2113.7463	141.36497	28.90093	0.10966541	Automatic			Automatic	0.042074237	
93	10^4 Rep3 GAPDH	SYBR Green	SYBR	Unknown	18.308222	1263723.8	1218000.2	86478.84	18.372131	0.12020346	Automatic			Automatic	0.042074237	
94	10^4 Rep3 PIK3	SYBR Green	SYBR	Unknown	30.82923	658.9376	1361.5543	608.8941	29.774393	0.9137695	Automatic			Automatic	0.042074237	
95	10^3 Rep3 GAPDH	SYBR Green	SYBR	Unknown	22.467747	102586.74	90426.48	30155.404	22.749674	0.62672025	Automatic			Automatic	0.042074237	
96	10^3 Rep3 PIK3	SYBR Green	SYBR	Unknown	32.523018	237.00644	260.41772	65.38965	32.400036	0.39966843	Automatic			Automatic	0.042074237	
97	10^6 Rep1 GAPDH	SYBR Green	SYBR	Unknown	19.040854	812022.06	801430.7	84929.516	19.068918	0.17800151	Automatic			Automatic	0.042074237	
98	10^6 Rep1 PIK3	SYBR Green	SYBR	Unknown	29.15689	1808.4424	1947.0721	465.42737	29.064865	0.38407964	Automatic			Automatic	0.042074237	
99	10^5 Rep1 GAPDH	SYBR Green	SYBR	Unknown	18.39957	1195919.8	1205858.5	163541.94	18.396027	0.22481152	Automatic			Automatic	0.042074237	
100	10^5 Rep1 PIK3	SYBR Green	SYBR	Unknown	30.655952	731.60175	1765.8541	1003.4716	29.421381	1.1197296	Automatic			Automatic	0.042074237	
101	10^4 Rep1 GAPDH	SYBR Green	SYBR	Unknown	18.90985	878850.25	709913.2	257291.14	19.352627	0.6982426	Automatic			Automatic	0.042074237	
102	10^4 Rep1 PIK3	SYBR Green	SYBR	Unknown	30.40183	852.9067	1198.1786	320.0056	29.88166	0.4711624	Automatic			Automatic	0.042074237	
103	10^3 Rep1 GAPDH	SYBR Green	SYBR	Unknown	21.828037	150943.0	144385.67	28662.617	21.924782	0.34460413	Automatic			Automatic	0.042074237	
104	10^3 Rep1 PIK3	SYBR Green	SYBR	Unknown	31.808372	364.86212	293.51767	138.19717	32.33594	0.97829074	Automatic			Automatic	0.042074237	
105	10^6 Rep2 GAPDH	SYBR Green	SYBR	Unknown	18.293392	1275088.4	1177273.9	102026.74	18.42979	0.14468549	Automatic			Automatic	0.042074237	
106	10^6 Rep2 PIK3	SYBR Green	SYBR	Unknown	28.543537	2618.8845	2463.4568	335.91266	28.655767	0.23584028	Automatic			Automatic	0.042074237	
107	10^5 Rep2 GAPDH	SYBR Green	SYBR	Unknown	19.887495	487070.72	518769.6	526452.0	21.66889	4.2505755	Automatic			Automatic	0.042074237	
108	10^5 Rep2 PIK3	SYBR Green	SYBR	Unknown	28.904455	2106.1506	2041.0717	172.47438	28.96051	0.14320783	Automatic			Automatic	0.042074237	
109	10^4 rep2 GAPDH	SYBR Green	SYBR	Unknown	18.31623	1257627.9	1144749.6	118206.24	18.477976	0.17285302	Automatic			Automatic	0.042074237	
110	10^4 Rep2 PIK3	SYBR Green	SYBR	Unknown	29.48469	1483.7516	1514.1698	26.38369	29.451242	0.02900912	Automatic			Automatic	0.042074237	
111	10^3 Rep2 GAPDH	SYBR Green	SYBR	Unknown	19.470715	626419.06	612848.94	22400.607	19.507742	0.061210606	Automatic			Automatic	0.042074237	
112	10^3 Rep2 PIK3	SYBR Green	SYBR	Unknown	Undetermined	0.0	668.2251	220.14853	30.852259	0.5559284	Automatic			Automatic	0.042074237	
113	10^6 Rep3 GAPDH	SYBR Green	SYBR	Unknown	18.68678	1005541.3	957943.25	175519.53	18.786846	0.317999	Automatic			Automatic	0.042074237	
114	10^6 Rep3 PIK3	SYBR Green	SYBR	Unknown	28.462912	2749.508	2454.7488	255.40022	28.656517	0.16777071	Automatic			Automatic	0.042074237	
115	10^5 Rep3 GAPDH	SYBR Green	SYBR	Unknown	18.336966	1241983.2	1195837.5	74336.76	18.401873	0.104940444	Automatic			Automatic	0.042074237	
116	10^5 Rep3 PIK3	SYBR Green	SYBR	Unknown	28.78086	2269.31	2113.7463	141.36497	28.90093	0.10966541	Automatic			Automatic	0.042074237	
117	10^4 Rep3 GAPDH	SYBR Green	SYBR	Unknown	18.51079	1118258.0	1218000.2	86478.84	18.372131	0.12020346	Automatic			Automatic	0.042074237	
118	10^4 Rep3 PIK3	SYBR Green	SYBR	Unknown	29.225367	1735.2079	1361.5543	608.8941	29.774393	0.9137695	Automatic			Automatic	0.042074237	
119	10^3 Rep3 GAPDH	SYBR Green	SYBR	Unknown	22.31343	112603.11	90426.48	30155.404	22.749674	0.62672025	Automatic			Automatic	0.042074237	
120	10^3 Rep3 PIK3	SYBR Green	SYBR	Unknown	31.953327	334.2904	260.41772	65.38965	32.400036	0.39966843	Automatic			Automatic	0.042074237	
121	10^6 Rep1 GAPDH	SYBR Green	SYBR	Unknown	19.259285	711702.1	801430.7	84929.516	19.068918	0.17800151	Automatic			Automatic	0.042074237	
122	10^6 Rep1 PIK3	SYBR Green	SYBR	Unknown	29.394571	1566.7104	1947.0721	465.42737	29.064865	0.38407964	Automatic			Automatic	0.042074237	
123	10^5 Rep1 GAPDH	SYBR Green	SYBR	Unknown	18.169464	1374143.1	1205858.5	163541.94	18.396027	0.22481152	Automatic			Automatic	0.042074237	
124	10^5 Rep1 PIK3	SYBR Green	SYBR	Unknown	29.136768	1830.5459	1765.8541	1003.4716	29.421381	1.1197296	Automatic			Automatic	0.042074237	
125	10^4 Rep1 GAPDH	SYBR Green	SYBR	Unknown	20.157543	413798.9	709913.2	257291.14	19.352627	0.6982426	Automatic			Automatic	0.042074237	
126	10^4 Rep1 PIK3	SYBR Green	SYBR	Unknown	29.759638	1256.8231	1198.1786	320.0056	29.88166	0.4711624	Automatic			Automatic	0.042074237	
127	10^3 Rep1 GAPDH	SYBR Green	SYBR	Unknown	22.307419	113012.586	144385.67	28662.617	21.924782	0.34460413	Automatic			Automatic	0.042074237	
128	10^3 Rep1 PIK3	SYBR Green	SYBR	Unknown	33.46477	134.22934	293.51767	138.19717	32.33594	0.97829074	Automatic			Automatic	0.042074237	
129	10^6 Rep2 GAPDH	SYBR Green	SYBR	Unknown	18.41444	1185232.1	1177273.9	102026.74	18.42979	0.14468549	Automatic			Automatic	0.042074237	
130	10^6 Rep2 PIK3	SYBR Green	SYBR	Unknown	28.926762	2077.9783	2463.4568	335.91266	28.655767	0.23584028	Automatic			Automatic	0.042074237	
131	10^5 Rep2 GAPDH	SYBR Green	SYBR	Unknown	26.520315	8883.266	518769.6	526452.0	21.66889	4.2505755	Automatic			Automatic	0.042074237	
132	10^5 Rep2 PIK3	SYBR Green	SYBR	Unknown	28.853811	2171.538	2041.0717	172.47438	28.96051	0.14320783	Automatic			Automatic	0.042074237	
133	10^4 rep2 GAPDH	SYBR Green	SYBR	Unknown	18.660126	1021853.06	1144749.6	118206.24	18.477976	0.17285302	Automatic			Automatic	0.042074237	
134	10^4 Rep2 PIK3	SYBR Green	SYBR	Unknown	29.436108	1527.9125	1514.1698	26.38369	29.451242	0.02900912	Automatic			Automatic	0.042074237	
135	10^3 Rep2 GAPDH	SYBR Green	SYBR	Unknown	19.474115	625134.25	612848.94	22400.607	19.507742	0.061210606	Automatic			Automatic	0.042074237	
136	10^3 Rep2 PIK3	SYBR Green	SYBR	Unknown	31.24536	512.5566	668.2251	220.14853	30.852259	0.5559284	Automatic			Automatic	0.042074237	
137	10^6 Rep3 GAPDH	SYBR Green	SYBR	Unknown	18.530914	1104754.6	957943.25	175519.53	18.786846	0.317999	Automatic			Automatic	0.042074237	
138	10^6 Rep3 PIK3	SYBR Green	SYBR	Unknown	28.759197	2299.1838	2454.7488	255.40022	28.656517	0.16777071	Automatic			Automatic	0.042074237	
139	10^5 Rep3 GAPDH	SYBR Green	SYBR	Unknown	18.522942	1110083.9	1195837.5	74336.76	18.401873	0.104940444	Automatic			Automatic	0.042074237	
140	10^5 Rep3 PIK3	SYBR Green	SYBR	Unknown	28.99581	1993.1393	2113.7463	141.36497	28.90093	0.10966541	Automatic			Automatic	0.042074237	
141	10^4 Rep3 GAPDH	SYBR Green	SYBR	Unknown	18.297384	1272019.0	1218000.2	86478.84	18.372131	0.12020346	Automatic			Automatic	0.042074237	
142	10^4 Rep3 PIK3	SYBR Green	SYBR	Unknown	29.268587	1690.5177	1361.5543	608.8941	29.774393	0.9137695	Automatic			Automatic	0.042074237	
143	10^3 Rep3 GAPDH	SYBR Green	SYBR	Unknown	23.467842	56089.594	90426.48	30155.404	22.749674	0.62672025	Automatic			Automatic	0.042074237	
144	10^3 Rep3 PIK3	SYBR Green	SYBR	Unknown	32.72376	209.95634	260.41772	65.38965	32.400036	0.39966843	Automatic			Automatic	0.042074237	
145	10^6 Rep1 GNAS	SYBR Green	SYBR	Unknown	21.08093	236969.23	216615.44	18247.756	21.233534	0.1374779	Automatic			Automatic	0.042074237	
146	10^6 Rep1 ZCCHC7	SYBR Green	SYBR	Unknown	26.572853	8605.934	9558.926	849.6677	26.403381	0.15050718	Automatic			Automatic	0.042074237	
147	10^5 Rep1 GNAS	SYBR Green	SYBR	Unknown	20.604572	315926.2	307219.0	17398.705	20.652678	0.09540894	Automatic			Automatic	0.042074237	
148	10^5 Rep1 ZCCHC7	SYBR Green	SYBR	Unknown	26.413992	9472.16	10919.282	1414.7023	26.187895	0.21697465	Automatic			Automatic	0.042074237	
149	10^4 Rep1 GNAS	SYBR Green	SYBR	Unknown	21.615923	171563.75	178951.05	7359.4487	21.547028	0.0681812	Automatic			Automatic	0.042074237	
150	10^4 Rep1 ZCCHC7	SYBR Green	SYBR	Unknown	27.198784	5897.786	7331.5547	1252.7731	26.855692	0.29909268	Automatic			Automatic	0.042074237	
151	10^3 Rep1 GNAS	SYBR Green	SYBR	Unknown	23.955816	41777.56	41078.75	1582.2024	23.984589	0.06448925	Automatic			Automatic	0.042074237	
152	10^3 Rep1 ZCCHC7	SYBR Green	SYBR	Unknown	28.784277	2264.6345	2063.8096	290.84518	28.94974	0.24409164	Automatic			Automatic	0.042074237	
153	10^6 Rep2 GNAS	SYBR Green	SYBR	Unknown	22.1284	125910.625	171568.39	42681.145	21.652555	0.43434584	Automatic			Automatic	0.042074237	
154	10^6 Rep2 ZCCHC7	SYBR Green	SYBR	Unknown	25.985598	12267.811	11568.792	775.0691	26.085289	0.11210166	Automatic			Automatic	0.042074237	
155	10^5 Rep2 GNAS	SYBR Green	SYBR	Unknown	26.62947	8316.753	160896.58	132140.44	22.929438	3.2043266	Automatic			Automatic	0.042074237	
156	10^5 Rep2 ZCCHC7	SYBR Green	SYBR	Unknown	26.178125	10921.683	10441.474	517.1339	26.25397	0.082503624	Automatic			Automatic	0.042074237	
157	10^4 Rep2 GNAS	SYBR Green	SYBR	Unknown	20.874426	268432.1	256363.55	10865.012	20.951607	0.0696671	Automatic			Automatic	0.042074237	
158	10^4 Rep2 ZCCHC7	SYBR Green	SYBR	Unknown	26.027672	11960.13	11930.539	620.9319	26.033278	0.08645818	Automatic			Automatic	0.042074237	
159	10^3 Rep2 GNAS	SYBR Green	SYBR	Unknown	22.34689	110351.445	98534.836	22520.77	22.566772	0.4112744	Automatic			Automatic	0.042074237	
160	10^3 Rep2 ZCCHC7	SYBR Green	SYBR	Unknown	27.688126	4389.261	4928.9087	475.87598	27.501383	0.1642297	Automatic			Automatic	0.042074237	
161	10^6 Rep3 GNAS	SYBR Green	SYBR	Unknown	21.290802	208769.64	218048.95	8201.299	21.219557	0.06289111	Automatic			Automatic	0.042074237	
162	10^6 Rep3 ZCCHC7	SYBR Green	SYBR	Unknown	26.182812	10890.824	8179.862	5222.166	27.04663	1.5735128	Automatic			Automatic	0.042074237	
163	10^5 Rep3 GNAS	SYBR Green	SYBR	Unknown	20.852291	272043.0	287199.34	13666.783	20.763752	0.07960601	Automatic			Automatic	0.042074237	
164	10^5 Rep3 ZCCHC7	SYBR Green	SYBR	Unknown	26.842274	7314.09	6027.859	3412.7827	27.425909	1.25231	Automatic			Automatic	0.042074237	
165	10^4 Rep3 GNAS	SYBR Green	SYBR	Unknown	21.639963	169091.86	224207.19	61370.72	21.21351	0.44926488	Automatic			Automatic	0.042074237	
166	10^4 Rep3 ZCCHC7	SYBR Green	SYBR	Unknown	25.9857	12267.043	11783.202	882.2784	26.055552	0.12694417	Automatic			Automatic	0.042074237	
167	10^3 Rep3 GNAS	SYBR Green	SYBR	Unknown	24.997374	22277.357	16022.065	13101.835	26.67093	3.055268	Automatic			Automatic	0.042074237	
168	10^3 Rep3 ZCCHC7	SYBR Green	SYBR	Unknown	29.72291	1285.0016	1286.8286	87.183426	29.723093	0.11229908	Automatic			Automatic	0.042074237	
169	10^6 Rep1 GNAS	SYBR Green	SYBR	Unknown	21.34771	201719.14	216615.44	18247.756	21.233534	0.1374779	Automatic			Automatic	0.042074237	
170	10^6 Rep1 ZCCHC7	SYBR Green	SYBR	Unknown	26.285303	10237.386	9558.926	849.6677	26.403381	0.15050718	Automatic			Automatic	0.042074237	
171	10^5 Rep1 GNAS	SYBR Green	SYBR	Unknown	20.762564	287185.7	307219.0	17398.705	20.652678	0.09540894	Automatic			Automatic	0.042074237	
172	10^5 Rep1 ZCCHC7	SYBR Green	SYBR	Unknown	25.981369	12299.167	10919.282	1414.7023	26.187895	0.21697465	Automatic			Automatic	0.042074237	
173	10^4 Rep1 GNAS	SYBR Green	SYBR	Unknown	21.545574	179007.03	178951.05	7359.4487	21.547028	0.0681812	Automatic			Automatic	0.042074237	
174	10^4 Rep1 ZCCHC7	SYBR Green	SYBR	Unknown	26.718386	7882.096	7331.5547	1252.7731	26.855692	0.29909268	Automatic			Automatic	0.042074237	
175	10^3 Rep1 GNAS	SYBR Green	SYBR	Unknown	23.939495	42191.23	41078.75	1582.2024	23.984589	0.06448925	Automatic			Automatic	0.042074237	
176	10^3 Rep1 ZCCHC7	SYBR Green	SYBR	Unknown	28.83487	2196.5127	2063.8096	290.84518	28.94974	0.24409164	Automatic			Automatic	0.042074237	
177	10^6 Rep2 GNAS	SYBR Green	SYBR	Unknown	21.277395	210466.08	171568.39	42681.145	21.652555	0.43434584	Automatic			Automatic	0.042074237	
178	10^6 Rep2 ZCCHC7	SYBR Green	SYBR	Unknown	26.20664	10735.276	11568.792	775.0691	26.085289	0.11210166	Automatic			Automatic	0.042074237	
179	10^5 Rep2 GNAS	SYBR Green	SYBR	Unknown	21.073832	237987.17	160896.58	132140.44	22.929438	3.2043266	Automatic			Automatic	0.042074237	
180	10^5 Rep2 ZCCHC7	SYBR Green	SYBR	Unknown	26.241968	10508.74	10441.474	517.1339	26.25397	0.082503624	Automatic			Automatic	0.042074237	
181	10^4 Rep2 GNAS	SYBR Green	SYBR	Unknown	21.00984	247360.9	256363.55	10865.012	20.951607	0.0696671	Automatic			Automatic	0.042074237	
182	10^4 Rep2 ZCCHC7	SYBR Green	SYBR	Unknown	25.949757	12536.147	11930.539	620.9319	26.033278	0.08645818	Automatic			Automatic	0.042074237	
183	10^3 Rep2 GNAS	SYBR Green	SYBR	Unknown	22.312183	112687.95	98534.836	22520.77	22.566772	0.4112744	Automatic			Automatic	0.042074237	
184	10^3 Rep2 ZCCHC7	SYBR Green	SYBR	Unknown	27.43659	5109.0474	4928.9087	475.87598	27.501383	0.1642297	Automatic			Automatic	0.042074237	
185	10^6 Rep3 GNAS	SYBR Green	SYBR	Unknown	21.196115	221050.97	218048.95	8201.299	21.219557	0.06289111	Automatic			Automatic	0.042074237	
186	10^6 Rep3 ZCCHC7	SYBR Green	SYBR	Unknown	28.862848	2159.723	8179.862	5222.166	27.04663	1.5735128	Automatic			Automatic	0.042074237	
187	10^5 Rep3 GNAS	SYBR Green	SYBR	Unknown	20.740877	290970.25	287199.34	13666.783	20.763752	0.07960601	Automatic			Automatic	0.042074237	
188	10^5 Rep3 ZCCHC7	SYBR Green	SYBR	Unknown	28.863506	2158.8647	6027.859	3412.7827	27.425909	1.25231	Automatic			Automatic	0.042074237	
189	10^4 Rep3 GNAS	SYBR Green	SYBR	Unknown	21.256102	213189.06	224207.19	61370.72	21.21351	0.44926488	Automatic			Automatic	0.042074237	
190	10^4 Rep3 ZCCHC7	SYBR Green	SYBR	Unknown	25.978874	12317.708	11783.202	882.2784	26.055552	0.12694417	Automatic			Automatic	0.042074237	
191	10^3 Rep3 GNAS	SYBR Green	SYBR	Unknown	24.818089	24823.861	16022.065	13101.835	26.67093	3.055268	Automatic			Automatic	0.042074237	
192	10^3 Rep3 ZCCHC7	SYBR Green	SYBR	Unknown	29.835484	1200.5731	1286.8286	87.183426	29.723093	0.11229908	Automatic			Automatic	0.042074237	
193	10^6 Rep1 GNAS	SYBR Green	SYBR	Unknown	21.27196	211157.92	216615.44	18247.756	21.233534	0.1374779	Automatic			Automatic	0.042074237	
194	10^6 Rep1 ZCCHC7	SYBR Green	SYBR	Unknown	26.351984	9833.459	9558.926	849.6677	26.403381	0.15050718	Automatic			Automatic	0.042074237	
195	10^5 Rep1 GNAS	SYBR Green	SYBR	Unknown	20.590899	318545.12	307219.0	17398.705	20.652678	0.09540894	Automatic			Automatic	0.042074237	
196	10^5 Rep1 ZCCHC7	SYBR Green	SYBR	Unknown	26.16832	10986.5205	10919.282	1414.7023	26.187895	0.21697465	Automatic			Automatic	0.042074237	
197	10^4 Rep1 GNAS	SYBR Green	SYBR	Unknown	21.479584	186282.33	178951.05	7359.4487	21.547028	0.0681812	Automatic			Automatic	0.042074237	
198	10^4 Rep1 ZCCHC7	SYBR Green	SYBR	Unknown	26.649906	8214.783	7331.5547	1252.7731	26.855692	0.29909268	Automatic			Automatic	0.042074237	
199	10^3 Rep1 GNAS	SYBR Green	SYBR	Unknown	24.058456	39267.457	41078.75	1582.2024	23.984589	0.06448925	Automatic			Automatic	0.042074237	
200	10^3 Rep1 ZCCHC7	SYBR Green	SYBR	Unknown	29.230076	1730.2814	2063.8096	290.84518	28.94974	0.24409164	Automatic			Automatic	0.042074237	
201	10^6 Rep2 GNAS	SYBR Green	SYBR	Unknown	21.551865	178328.48	171568.39	42681.145	21.652555	0.43434584	Automatic			Automatic	0.042074237	
202	10^6 Rep2 ZCCHC7	SYBR Green	SYBR	Unknown	26.063631	11703.287	11568.792	775.0691	26.085289	0.11210166	Automatic			Automatic	0.042074237	
203	10^5 Rep2 GNAS	SYBR Green	SYBR	Unknown	21.085014	236385.84	160896.58	132140.44	22.929438	3.2043266	Automatic			Automatic	0.042074237	
204	10^5 Rep2 ZCCHC7	SYBR Green	SYBR	Unknown	26.341818	9893.998	10441.474	517.1339	26.25397	0.082503624	Automatic			Automatic	0.042074237	
205	10^4 Rep2 GNAS	SYBR Green	SYBR	Unknown	20.970554	253297.67	256363.55	10865.012	20.951607	0.0696671	Automatic			Automatic	0.042074237	
206	10^4 Rep2 ZCCHC7	SYBR Green	SYBR	Unknown	26.1224	11295.342	11930.539	620.9319	26.033278	0.08645818	Automatic			Automatic	0.042074237	
207	10^3 Rep2 GNAS	SYBR Green	SYBR	Unknown	23.04125	72565.1	98534.836	22520.77	22.566772	0.4112744	Automatic			Automatic	0.042074237	
208	10^3 Rep2 ZCCHC7	SYBR Green	SYBR	Unknown	27.379433	5288.4175	4928.9087	475.87598	27.501383	0.1642297	Automatic			Automatic	0.042074237	
209	10^6 Rep3 GNAS	SYBR Green	SYBR	Unknown	21.171753	224326.28	218048.95	8201.299	21.219557	0.06289111	Automatic			Automatic	0.042074237	
210	10^6 Rep3 ZCCHC7	SYBR Green	SYBR	Unknown	26.094236	11489.038	8179.862	5222.166	27.04663	1.5735128	Automatic			Automatic	0.042074237	
211	10^5 Rep3 GNAS	SYBR Green	SYBR	Unknown	20.698088	298584.75	287199.34	13666.783	20.763752	0.07960601	Automatic			Automatic	0.042074237	
212	10^5 Rep3 ZCCHC7	SYBR Green	SYBR	Unknown	26.57195	8610.622	6027.859	3412.7827	27.425909	1.25231	Automatic			Automatic	0.042074237	
213	10^4 Rep3 GNAS	SYBR Green	SYBR	Unknown	20.744467	290340.62	224207.19	61370.72	21.21351	0.44926488	Automatic			Automatic	0.042074237	
214	10^4 Rep3 ZCCHC7	SYBR Green	SYBR	Unknown	26.202082	10764.8545	11783.202	882.2784	26.055552	0.12694417	Automatic			Automatic	0.042074237	
215	10^3 Rep3 GNAS	SYBR Green	SYBR	Unknown	30.197332	964.97833	16022.065	13101.835	26.67093	3.055268	Automatic			Automatic	0.042074237	
216	10^3 Rep3 ZCCHC7	SYBR Green	SYBR	Unknown	29.610886	1374.9113	1286.8286	87.183426	29.723093	0.11229908	Automatic			Automatic	0.042074237	
217	10^6 Rep1 ATP5L	SYBR Green	SYBR	Unknown	22.201544	120471.805	120446.47	1185.1525	22.201944	0.016302008	Automatic			Automatic	0.042074237	
218	10^6 Rep1 POLH	SYBR Green	SYBR	Unknown	29.936714	1129.3995	1055.1917	104.94584	30.053398	0.16501738	Automatic			Automatic	0.042074237	
219	10^5 Rep1 ATP5L	SYBR Green	SYBR	Unknown	21.995312	136444.45	103158.94	31731.68	22.51155	0.51517624	Automatic			Automatic	0.042074237	
220	10^5 Rep1 POLH	SYBR Green	SYBR	Unknown	29.351341	1608.1365	1479.5623	181.8315	29.495651	0.20408516	Automatic			Automatic	0.042074237	
221	10^4 Rep1 ATP5L	SYBR Green	SYBR	Unknown	23.09657	70181.695	73341.43	2737.0586	23.024405	0.06251126	Automatic			Automatic	0.042074237	
222	10^4 Rep1 POLH	SYBR Green	SYBR	Unknown	Undetermined	0.0					Automatic			Automatic	0.042074237	
223	10^3 Rep1 ATP5L	SYBR Green	SYBR	Unknown	26.826736	7383.018	6829.2324	538.3514	26.959314	0.13041903	Automatic			Automatic	0.042074237	
224	10^3 Rep1 POLH	SYBR Green	SYBR	Unknown	33.680138	117.864174	169.09486	44.807602	33.126377	0.48253	Automatic			Automatic	0.042074237	
225	10^6 Rep2 ATP5L	SYBR Green	SYBR	Unknown	22.301958	113385.695	118082.125	4907.846	22.235682	0.06871774	Automatic			Automatic	0.042074237	
226	10^6 Rep2 POLH	SYBR Green	SYBR	Unknown	30.130507	1004.7042	877.0838	116.025955	30.364977	0.21543157	Automatic			Automatic	0.042074237	
227	10^5 Rep2 ATP5L	SYBR Green	SYBR	Unknown	22.044691	132437.12	117059.81	13440.926	22.256165	0.18520327	Automatic			Automatic	0.042074237	
228	10^5 Rep2 POLH	SYBR Green	SYBR	Unknown	29.760378	1256.2616					Automatic			Automatic	0.042074237	
229	10^4 Rep2 ATP5L	SYBR Green	SYBR	Unknown	22.453894	103448.29	81969.13	19405.533	22.869314	0.38212988	Automatic			Automatic	0.042074237	
230	10^4 Rep2 POLH	SYBR Green	SYBR	Unknown	31.668741	396.95175	431.8506	194.22678	31.643103	0.75607866	Automatic			Automatic	0.042074237	
231	10^3 Rep2 ATP5L	SYBR Green	SYBR	Unknown	24.454967	30908.197	31729.172	1419.2373	24.412628	0.073183596	Automatic			Automatic	0.042074237	
232	10^3 Rep2 POLH	SYBR Green	SYBR	Unknown	33.88054	104.4335					Automatic			Automatic	0.042074237	
233	10^6 Rep3 ATP5L	SYBR Green	SYBR	Unknown	22.178701	122144.66	120134.97	4649.418	22.207022	0.064794675	Automatic			Automatic	0.042074237	
234	10^6 Rep3 POLH	SYBR Green	SYBR	Unknown	31.320988	489.68103	541.30707	209.18834	31.235651	0.6292898	Automatic			Automatic	0.042074237	
235	10^5 Rep3 ATP5L	SYBR Green	SYBR	Unknown	22.201025	120509.51	111343.59	8660.54	22.33538	0.1281719	Automatic			Automatic	0.042074237	
236	10^5 Rep3 POLH	SYBR Green	SYBR	Unknown	29.659342	1335.273	1260.0702	146.91559	29.763254	0.20047139	Automatic			Automatic	0.042074237	
237	10^4 Rep3 ATP5L	SYBR Green	SYBR	Unknown	22.42128	105505.22	102380.35	8340.608	22.474855	0.13792692	Automatic			Automatic	0.042074237	
238	10^4 Rep3 POLH	SYBR Green	SYBR	Unknown	30.051666	1053.6804	799.3441	359.68585	30.597668	0.772164	Automatic			Automatic	0.042074237	
239	10^3 Rep3 ATP5L	SYBR Green	SYBR	Unknown	28.16533	3290.6055	3377.4736	485.12637	28.13339	0.23523162	Automatic			Automatic	0.042074237	
240	10^3 Rep3 POLH	SYBR Green	SYBR	Unknown	32.80082	200.41257					Automatic			Automatic	0.042074237	
241	10^6 Rep1 ATP5L	SYBR Green	SYBR	Unknown	22.218445	119248.84	120446.47	1185.1525	22.201944	0.016302008	Automatic			Automatic	0.042074237	
242	10^6 Rep1 POLH	SYBR Green	SYBR	Unknown	30.170084	980.9837	1055.1917	104.94584	30.053398	0.16501738	Automatic			Automatic	0.042074237	
243	10^5 Rep1 ATP5L	SYBR Green	SYBR	Unknown	22.513681	99780.98	103158.94	31731.68	22.51155	0.51517624	Automatic			Automatic	0.042074237	
244	10^5 Rep1 POLH	SYBR Green	SYBR	Unknown	29.639961	1350.9879	1479.5623	181.8315	29.495651	0.20408516	Automatic			Automatic	0.042074237	
245	10^4 Rep1 ATP5L	SYBR Green	SYBR	Unknown	22.989635	74861.83	73341.43	2737.0586	23.024405	0.06251126	Automatic			Automatic	0.042074237	
246	10^4 Rep1 POLH	SYBR Green	SYBR	Unknown	Undetermined	0.0					Automatic			Automatic	0.042074237	
247	10^3 Rep1 ATP5L	SYBR Green	SYBR	Unknown	26.963749	6796.908	6829.2324	538.3514	26.959314	0.13041903	Automatic			Automatic	0.042074237	
248	10^3 Rep1 POLH	SYBR Green	SYBR	Unknown	32.902832	188.44252	169.09486	44.807602	33.126377	0.48253	Automatic			Automatic	0.042074237	
249	10^6 Rep2 ATP5L	SYBR Green	SYBR	Unknown	22.164759	123177.086	118082.125	4907.846	22.235682	0.06871774	Automatic			Automatic	0.042074237	
250	10^6 Rep2 POLH	SYBR Green	SYBR	Unknown	30.410248	848.5838	877.0838	116.025955	30.364977	0.21543157	Automatic			Automatic	0.042074237	
251	10^5 Rep2 ATP5L	SYBR Green	SYBR	Unknown	22.334333	111191.12	117059.81	13440.926	22.256165	0.18520327	Automatic			Automatic	0.042074237	
252	10^5 Rep2 POLH	SYBR Green	SYBR	Unknown	Undetermined	0.0					Automatic			Automatic	0.042074237	
253	10^4 Rep2 ATP5L	SYBR Green	SYBR	Unknown	23.205837	65701.52	81969.13	19405.533	22.869314	0.38212988	Automatic			Automatic	0.042074237	
254	10^4 Rep2 POLH	SYBR Green	SYBR	Unknown	32.386036	257.43915	431.8506	194.22678	31.643103	0.75607866	Automatic			Automatic	0.042074237	
255	10^3 Rep2 ATP5L	SYBR Green	SYBR	Unknown	24.454798	30911.354	31729.172	1419.2373	24.412628	0.073183596	Automatic			Automatic	0.042074237	
256	10^3 Rep2 POLH	SYBR Green	SYBR	Unknown	Undetermined	0.0					Automatic			Automatic	0.042074237	
257	10^6 Rep3 ATP5L	SYBR Green	SYBR	Unknown	22.281155	114818.75	120134.97	4649.418	22.207022	0.064794675	Automatic			Automatic	0.042074237	
258	10^6 Rep3 POLH	SYBR Green	SYBR	Unknown	31.817919	362.7654	541.30707	209.18834	31.235651	0.6292898	Automatic			Automatic	0.042074237	
259	10^5 Rep3 ATP5L	SYBR Green	SYBR	Unknown	22.456312	103297.336	111343.59	8660.54	22.33538	0.1281719	Automatic			Automatic	0.042074237	
260	10^5 Rep3 POLH	SYBR Green	SYBR	Unknown	29.99435	1090.7775	1260.0702	146.91559	29.763254	0.20047139	Automatic			Automatic	0.042074237	
261	10^4 Rep3 ATP5L	SYBR Green	SYBR	Unknown	22.631533	92928.555	102380.35	8340.608	22.474855	0.13792692	Automatic			Automatic	0.042074237	
262	10^4 Rep3 POLH	SYBR Green	SYBR	Unknown	31.143671	545.0078	799.3441	359.68585	30.597668	0.772164	Automatic			Automatic	0.042074237	
263	10^3 Rep3 ATP5L	SYBR Green	SYBR	Unknown	28.35102	2941.65	3377.4736	485.12637	28.13339	0.23523162	Automatic			Automatic	0.042074237	
264	10^3 Rep3 POLH	SYBR Green	SYBR	Unknown	Undetermined	0.0					Automatic			Automatic	0.042074237	
265	10^6 Rep1 ATP5L	SYBR Green	SYBR	Unknown	22.185848	121618.74	120446.47	1185.1525	22.201944	0.016302008	Automatic			Automatic	0.042074237	
266	10^6 Rep1 POLH	SYBR Green	SYBR	Unknown	Undetermined	0.0	1055.1917	104.94584	30.053398	0.16501738	Automatic			Automatic	0.042074237	
267	10^5 Rep1 ATP5L	SYBR Green	SYBR	Unknown	23.025658	73251.37	103158.94	31731.68	22.51155	0.51517624	Automatic			Automatic	0.042074237	
268	10^5 Rep1 POLH	SYBR Green	SYBR	Unknown	Undetermined	0.0	1479.5623	181.8315	29.495651	0.20408516	Automatic			Automatic	0.042074237	
269	10^4 Rep1 ATP5L	SYBR Green	SYBR	Unknown	22.987005	74980.77	73341.43	2737.0586	23.024405	0.06251126	Automatic			Automatic	0.042074237	
270	10^4 Rep1 POLH	SYBR Green	SYBR	Unknown	Undetermined	0.0					Automatic			Automatic	0.042074237	
271	10^3 Rep1 ATP5L	SYBR Green	SYBR	Unknown	27.087461	6307.772	6829.2324	538.3514	26.959314	0.13041903	Automatic			Automatic	0.042074237	
272	10^3 Rep1 POLH	SYBR Green	SYBR	Unknown	32.796154	200.97789	169.09486	44.807602	33.126377	0.48253	Automatic			Automatic	0.042074237	
273	10^6 Rep2 ATP5L	SYBR Green	SYBR	Unknown	22.240332	117683.586	118082.125	4907.846	22.235682	0.06871774	Automatic			Automatic	0.042074237	
274	10^6 Rep2 POLH	SYBR Green	SYBR	Unknown	30.554174	777.96356	877.0838	116.025955	30.364977	0.21543157	Automatic			Automatic	0.042074237	
275	10^5 Rep2 ATP5L	SYBR Green	SYBR	Unknown	22.389465	107551.2	117059.81	13440.926	22.256165	0.18520327	Automatic			Automatic	0.042074237	
276	10^5 Rep2 POLH	SYBR Green	SYBR	Unknown	Undetermined	0.0					Automatic			Automatic	0.042074237	
277	10^4 Rep2 ATP5L	SYBR Green	SYBR	Unknown	22.94821	76757.59	81969.13	19405.533	22.869314	0.38212988	Automatic			Automatic	0.042074237	
278	10^4 Rep2 POLH	SYBR Green	SYBR	Unknown	30.87453	641.1609	431.8506	194.22678	31.643103	0.75607866	Automatic			Automatic	0.042074237	
279	10^3 Rep2 ATP5L	SYBR Green	SYBR	Unknown	24.328125	33367.965	31729.172	1419.2373	24.412628	0.073183596	Automatic			Automatic	0.042074237	
280	10^3 Rep2 POLH	SYBR Green	SYBR	Unknown	Undetermined	0.0					Automatic			Automatic	0.042074237	
281	10^6 Rep3 ATP5L	SYBR Green	SYBR	Unknown	22.161207	123441.5	120134.97	4649.418	22.207022	0.064794675	Automatic			Automatic	0.042074237	
282	10^6 Rep3 POLH	SYBR Green	SYBR	Unknown	30.568048	771.47473	541.30707	209.18834	31.235651	0.6292898	Automatic			Automatic	0.042074237	
283	10^5 Rep3 ATP5L	SYBR Green	SYBR	Unknown	22.348804	110223.93	111343.59	8660.54	22.33538	0.1281719	Automatic			Automatic	0.042074237	
284	10^5 Rep3 POLH	SYBR Green	SYBR	Unknown	29.636076	1354.16	1260.0702	146.91559	29.763254	0.20047139	Automatic			Automatic	0.042074237	
285	10^4 Rep3 ATP5L	SYBR Green	SYBR	Unknown	22.371756	108707.3	102380.35	8340.608	22.474855	0.13792692	Automatic			Automatic	0.042074237	
286	10^4 Rep3 POLH	SYBR Green	SYBR	Unknown	Undetermined	0.0	799.3441	359.68585	30.597668	0.772164	Automatic			Automatic	0.042074237	
287	10^3 Rep3 ATP5L	SYBR Green	SYBR	Unknown	27.883821	3900.1655	3377.4736	485.12637	28.13339	0.23523162	Automatic			Automatic	0.042074237	
288	10^3 Rep3 POLH	SYBR Green	SYBR	Unknown	Undetermined	0.0					Automatic			Automatic	0.042074237	
289	10^6 Rep1 DDR1	SYBR Green	SYBR	Unknown	24.92673	23247.992	23640.453	486.2015	24.899231	0.033924703	Automatic			Automatic	0.042074237	
290	Actin NTC	SYBR Green	SYBR	NTC	Undetermined	0.0					Automatic			Automatic	0.042074237	
291	10^5 Rep1 DDR1	SYBR Green	SYBR	Unknown	24.392181	32102.219	33169.25	957.68896	24.338484	0.04811893	Automatic			Automatic	0.042074237	
292	GAPDH NTC	SYBR Green	SYBR	NTC	Undetermined	0.0					Automatic			Automatic	0.042074237	
293	10^4 Rep1 DDR1	SYBR Green	SYBR	Unknown	25.376806	17716.69	18322.033	524.33704	25.321611	0.047808196	Automatic			Automatic	0.042074237	
294	GNAS NTC	SYBR Green	SYBR	NTC	Undetermined	0.0					Automatic			Automatic	0.042074237	
295	10^3 Rep1 DDR1	SYBR Green	SYBR	Unknown	27.83952	4005.8835	3662.3967	369.5559	27.993738	0.16939281	Automatic			Automatic	0.042074237	
296	PNN NTC	SYBR Green	SYBR	NTC	Undetermined	0.0					Automatic			Automatic	0.042074237	
297	10^6 Rep2 DDR1	SYBR Green	SYBR	Unknown	24.773556	25500.293	26490.553	1743.2402	24.712784	0.10708498	Automatic			Automatic	0.042074237	
298	DDR1 NTC	SYBR Green	SYBR	NTC	Undetermined	0.0					Automatic			Automatic	0.042074237	
299	10^5 Rep2 DDR1	SYBR Green	SYBR	Unknown	24.458885	30835.186	27260.893	3842.6646	24.674246	0.23837745	Automatic			Automatic	0.042074237	
300	ATP5L NTC	SYBR Green	SYBR	NTC	Undetermined	0.0					Automatic			Automatic	0.042074237	
301	10^4 Rep2 DDR1	SYBR Green	SYBR	Unknown	25.19025	19828.695	24944.99	4721.661	24.830902	0.32638207	Automatic			Automatic	0.042074237	
302	PIK3 NTC	SYBR Green	SYBR	NTC	Undetermined	0.0					Automatic			Automatic	0.042074237	
303	10^3 Rep2 DDR1	SYBR Green	SYBR	Unknown	26.173283	10953.65	11667.862	743.77405	26.07089	0.105372846	Automatic			Automatic	0.042074237	
304	ZCCHC7 NTC	SYBR Green	SYBR	NTC	Undetermined	0.0					Automatic			Automatic	0.042074237	
305	10^6 Rep3 DDR1	SYBR Green	SYBR	Unknown	24.707352	26540.098	26996.912	395.6141	24.679201	0.024378035	Automatic			Automatic	0.042074237	
306	POLH NTC	SYBR Green	SYBR	NTC	Undetermined	0.0					Automatic			Automatic	0.042074237	
307	10^5 Rep3 DDR1	SYBR Green	SYBR	Unknown	24.419231	31582.25	30568.994	992.3262	24.473825	0.053735558	Automatic			Automatic	0.042074237	
309	10^4 Rep3 DDR1	SYBR Green	SYBR	Unknown	25.482393	16622.613	25702.85	8651.901	24.829384	0.59936714	Automatic			Automatic	0.042074237	
311	10^3 Rep3 DDR1	SYBR Green	SYBR	Unknown	28.744394	2319.822	2612.133	303.18152	28.555243	0.19208565	Automatic			Automatic	0.042074237	
313	10^6 Rep1 DDR1	SYBR Green	SYBR	Unknown	24.86132	24184.352	23640.453	486.2015	24.899231	0.033924703	Automatic			Automatic	0.042074237	
314	Actin NTC	SYBR Green	SYBR	NTC	Undetermined	0.0					Automatic			Automatic	0.042074237	
315	10^5 Rep1 DDR1	SYBR Green	SYBR	Unknown	24.299273	33954.26	33169.25	957.68896	24.338484	0.04811893	Automatic			Automatic	0.042074237	
316	GAPDH NTC	SYBR Green	SYBR	NTC	Undetermined	0.0					Automatic			Automatic	0.042074237	
317	10^4 Rep1 DDR1	SYBR Green	SYBR	Unknown	25.293137	18634.574	18322.033	524.33704	25.321611	0.047808196	Automatic			Automatic	0.042074237	
318	GNAS NTC	SYBR Green	SYBR	NTC	Undetermined	0.0					Automatic			Automatic	0.042074237	
319	10^3 Rep1 DDR1	SYBR Green	SYBR	Unknown	27.966652	3709.9343	3662.3967	369.5559	27.993738	0.16939281	Automatic			Automatic	0.042074237	
320	PNN NTC	SYBR Green	SYBR	NTC	Undetermined	0.0					Automatic			Automatic	0.042074237	
321	10^6 Rep2 DDR1	SYBR Green	SYBR	Unknown	24.775656	25467.975	26490.553	1743.2402	24.712784	0.10708498	Automatic			Automatic	0.042074237	
322	DDR1 NTC	SYBR Green	SYBR	NTC	Undetermined	0.0					Automatic			Automatic	0.042074237	
323	10^5 Rep2 DDR1	SYBR Green	SYBR	Unknown	24.633469	27750.674	27260.893	3842.6646	24.674246	0.23837745	Automatic			Automatic	0.042074237	
324	ATP5L NTC	SYBR Green	SYBR	NTC	Undetermined	0.0					Automatic			Automatic	0.042074237	
325	10^4 Rep2 DDR1	SYBR Green	SYBR	Unknown	24.552855	29134.62	24944.99	4721.661	24.830902	0.32638207	Automatic			Automatic	0.042074237	
326	PIK3 NTC	SYBR Green	SYBR	NTC	36.33841	23.682396					Automatic			Automatic	0.042074237	
327	10^3 Rep2 DDR1	SYBR Green	SYBR	Unknown	26.076616	11611.899	11667.862	743.77405	26.07089	0.105372846	Automatic			Automatic	0.042074237	
328	ZCCHC7 NTC	SYBR Green	SYBR	NTC	Undetermined	0.0					Automatic			Automatic	0.042074237	
329	10^6 Rep3 DDR1	SYBR Green	SYBR	Unknown	24.66517	27224.617	26996.912	395.6141	24.679201	0.024378035	Automatic			Automatic	0.042074237	
330	POLH NTC	SYBR Green	SYBR	NTC	Undetermined	0.0					Automatic			Automatic	0.042074237	
331	10^5 Rep3 DDR1	SYBR Green	SYBR	Unknown	24.526659	29599.014	30568.994	992.3262	24.473825	0.053735558	Automatic			Automatic	0.042074237	
333	10^4 Rep3 DDR1	SYBR Green	SYBR	Unknown	24.701439	26635.0	25702.85	8651.901	24.829384	0.59936714	Automatic			Automatic	0.042074237	
335	10^3 Rep3 DDR1	SYBR Green	SYBR	Unknown	28.56098	2591.451	2612.133	303.18152	28.555243	0.19208565	Automatic			Automatic	0.042074237	
337	10^6 Rep1 DDR1	SYBR Green	SYBR	Unknown	24.909643	23489.018	23640.453	486.2015	24.899231	0.033924703	Automatic			Automatic	0.042074237	
338	Actin NTC	SYBR Green	SYBR	NTC	Undetermined	0.0					Automatic			Automatic	0.042074237	
339	10^5 Rep1 DDR1	SYBR Green	SYBR	Unknown	24.323996	33451.273	33169.25	957.68896	24.338484	0.04811893	Automatic			Automatic	0.042074237	
340	GAPDH NTC	SYBR Green	SYBR	NTC	Undetermined	0.0					Automatic			Automatic	0.042074237	
341	10^4 Rep1 DDR1	SYBR Green	SYBR	Unknown	25.294891	18614.84	18322.033	524.33704	25.321611	0.047808196	Automatic			Automatic	0.042074237	
342	GNAS NTC	SYBR Green	SYBR	NTC	Undetermined	0.0					Automatic			Automatic	0.042074237	
343	10^3 Rep1 DDR1	SYBR Green	SYBR	Unknown	28.175041	3271.3723	3662.3967	369.5559	27.993738	0.16939281	Automatic			Automatic	0.042074237	
344	PNN NTC	SYBR Green	SYBR	NTC	Undetermined	0.0					Automatic			Automatic	0.042074237	
345	10^6 Rep2 DDR1	SYBR Green	SYBR	Unknown	24.589138	28503.385	26490.553	1743.2402	24.712784	0.10708498	Automatic			Automatic	0.042074237	
346	DDR1 NTC	SYBR Green	SYBR	NTC	Undetermined	0.0					Automatic			Automatic	0.042074237	
347	10^5 Rep2 DDR1	SYBR Green	SYBR	Unknown	24.93038	23196.82	27260.893	3842.6646	24.674246	0.23837745	Automatic			Automatic	0.042074237	
348	ATP5L NTC	SYBR Green	SYBR	NTC	Undetermined	0.0					Automatic			Automatic	0.042074237	
349	10^4 Rep2 DDR1	SYBR Green	SYBR	Unknown	24.749607	25871.652	24944.99	4721.661	24.830902	0.32638207	Automatic			Automatic	0.042074237	
350	PIK3 NTC	SYBR Green	SYBR	NTC	Undetermined	0.0					Automatic			Automatic	0.042074237	
351	10^3 Rep2 DDR1	SYBR Green	SYBR	Unknown	25.96277	12438.037	11667.862	743.77405	26.07089	0.105372846	Automatic			Automatic	0.042074237	
352	ZCCHC7 NTC	SYBR Green	SYBR	NTC	Undetermined	0.0					Automatic			Automatic	0.042074237	
353	10^6 Rep3 DDR1	SYBR Green	SYBR	Unknown	24.665085	27226.023	26996.912	395.6141	24.679201	0.024378035	Automatic			Automatic	0.042074237	
354	POLH NTC	SYBR Green	SYBR	NTC	Undetermined	0.0					Automatic			Automatic	0.042074237	
355	10^5 Rep3 DDR1	SYBR Green	SYBR	Unknown	24.475594	30525.717	30568.994	992.3262	24.473825	0.053735558	Automatic			Automatic	0.042074237	
357	10^4 Rep3 DDR1	SYBR Green	SYBR	Unknown	24.304321	33850.93	25702.85	8651.901	24.829384	0.59936714	Automatic			Automatic	0.042074237	
359	10^3 Rep3 DDR1	SYBR Green	SYBR	Unknown	28.360352	2925.126	2612.133	303.18152	28.555243	0.19208565	Automatic			Automatic	0.042074237	
362	SC 1:100	SYBR Green	SYBR	Standard	22.177351	100000.0					Automatic			Automatic	0.042074237	
364	SC 1:10000	SYBR Green	SYBR	Standard	29.666067	1000.0					Automatic			Automatic	0.042074237	
368	SC 1:10	SYBR Green	SYBR	Standard	18.984869	1000000.0					Automatic			Automatic	0.042074237	
377	SC 1:1000	SYBR Green	SYBR	Standard	26.481441	10000.0					Automatic			Automatic	0.042074237	
379	SC 1:100000	SYBR Green	SYBR	Standard	34.31109	100.0					Automatic			Automatic	0.042074237	
Slope	-3.8141155	cycles/log decade
Y-Intercept		41.580627
R^2		0.9960934
