# Supplementary material for: Inferring steady state single-cell gene expression distributions from analysis of mesoscopic samples
Source: Genome Biol. 2006 Dec 14;7(12):R119. doi: 10.1186/gb-2006-7-12-r119 (PMC1794432; doi:10.1186/gb-2006-7-12-r119)
Supplement: Additional data file 1 — AZIP file containing the qRT-PCR data analyzed in this manuscript, the software (as R code) used to perform the analysis and produce the figures presented, and instructions on how to install R and perform the analysis as well as a "README" that explicitly describes each file in the .zip archive. [file gb-2006-7-12-r119-S1.zip › stochastic/Serial_Dilution_Data/RNA Dilution Plate 2 Results.txt]

SDS 2.2.2	AQ Results	1.0
Filename	RNA Dilution Plate 2
PlateID	
Assay Type	Absolute Quantification
Run DateTime	1/20/06 1:55:41 PM
Operator	
ThermalCycleParams	

Sample Information

Well	Sample Name	Detector Name	Reporter	Task	Ct	Quantity	Qty Mean	Qty StdDev	Ct Mean	Ct StdDev	Baseline Type	Baseline Start	Baseline Stop	Threshold Type	Threshold	
1	10^6 Rep4 ACTB	SYBR Green	SYBR	Unknown	17.559534	1792467.8	1354874.5	1024812.8	18.750908	2.2896845	Automatic			Automatic	0.03887615	
2	10^6 Rep4 PNN	SYBR Green	SYBR	Unknown	22.442345	98434.73	92946.5	5053.455	22.540518	0.09085103	Automatic			Automatic	0.03887615	
3	10^5 Rep4 ACTB	SYBR Green	SYBR	Unknown	17.311188	2077552.9	1949050.1	122369.63	17.42082	0.10525693	Automatic			Automatic	0.03887615	
4	10^5 Rep4 PNN	SYBR Green	SYBR	Unknown	22.01226	127103.484	110762.48	14376.047	22.252922	0.21251062	Automatic			Automatic	0.03887615	
5	10^4 Rep4 ACTB	SYBR Green	SYBR	Unknown	17.661505	1687063.2	1865665.0	154677.2	17.496183	0.14317699	Automatic			Automatic	0.03887615	
6	10^4 Rep4 PNN	SYBR Green	SYBR	Unknown	22.497612	95254.01	99607.77	6866.6055	22.425013	0.11389472	Automatic			Automatic	0.03887615	
7	10^3 Rep4 ACTB	SYBR Green	SYBR	Unknown	20.257914	360555.4	357662.84	34310.6	20.276693	0.16294694	Automatic			Automatic	0.03887615	
8	10^3 Rep4 PNN	SYBR Green	SYBR	Unknown	25.61992	14893.05	15299.048	1220.8915	25.578163	0.13218552	Automatic			Automatic	0.03887615	
9	10^6 Rep5 ACTB	SYBR Green	SYBR	Unknown	17.436752	1928157.1	1859814.9	59904.793	17.498049	0.053764753	Automatic			Automatic	0.03887615	
10	10^6 Rep5 PNN	SYBR Green	SYBR	Unknown	22.029026	125843.31	114016.47	10579.712	22.199814	0.15355311	Automatic			Automatic	0.03887615	
11	10^5 Rep5 ACTB	SYBR Green	SYBR	Unknown	17.370409	2005700.6	2033076.0	69139.305	17.348242	0.05675601	Automatic			Automatic	0.03887615	
12	10^5 Rep5 PNN	SYBR Green	SYBR	Unknown	22.441868	98462.61	99035.54	1356.2744	22.43221	0.022962525	Automatic			Automatic	0.03887615	
13	10^4 Rep5 ACTB	SYBR Green	SYBR	Unknown	22.391016	101483.81	75039.625	37397.734	23.01052	0.8761123	Automatic			Automatic	0.03887615	
14	10^4 Rep5 PNN	SYBR Green	SYBR	Unknown	22.246876	110560.64	107392.0	4047.9834	22.29661	0.06399823	Automatic			Automatic	0.03887615	
15	10^3 Rep5 ACTB	SYBR Green	SYBR	Unknown	20.564629	300473.12	312243.97	13568.867	20.501022	0.07265598	Automatic			Automatic	0.03887615	
16	10^3 Rep5 PNN	SYBR Green	SYBR	Unknown	26.302921	9924.168	11005.555	2561.6814	26.157547	0.37433907	Automatic			Automatic	0.03887615	
17	10^6 Rep6 ACTB	SYBR Green	SYBR	Unknown	17.785406	1567297.1	1595095.5	144604.03	17.760376	0.15106434	Automatic			Automatic	0.03887615	
18	10^6 Rep6 PNN	SYBR Green	SYBR	Unknown	22.372696	102594.734	97154.75	6437.9756	22.466873	0.11301773	Automatic			Automatic	0.03887615	
19	10^5 Rep6 ACTB	SYBR Green	SYBR	Unknown	17.331766	2052298.9	2190132.5	119436.46	17.2241	0.09329057	Automatic			Automatic	0.03887615	
20	10^5 Rep6 PNN	SYBR Green	SYBR	Unknown	21.846586	140255.44	132975.33	9356.632	21.939116	0.12052457	Automatic			Automatic	0.03887615	
21	10^4 Rep6 ACTB	SYBR Green	SYBR	Unknown	18.133955	1274052.8	1375062.4	106874.375	18.008951	0.13029951	Automatic			Automatic	0.03887615	
22	10^4 Rep6 PNN	SYBR Green	SYBR	Unknown	24.81611	24013.475	42617.953	19386.873	23.975878	0.8094559	Automatic			Automatic	0.03887615	
23	10^3 Rep6 ACTB	SYBR Green	SYBR	Unknown	20.790758	262687.44	225412.05	32417.69	21.059343	0.23385476	Automatic			Automatic	0.03887615	
24	10^3 Rep6 PNN	SYBR Green	SYBR	Unknown	26.373253	9517.895	9348.52	213.74193	26.40376	0.038672153	Automatic			Automatic	0.03887615	
25	10^6 Rep4 ACTB	SYBR Green	SYBR	Unknown	21.390642	183909.06	1354874.5	1024812.8	18.750908	2.2896845	Automatic			Automatic	0.03887615	
26	10^6 Rep4 PNN	SYBR Green	SYBR	Unknown	22.557577	91919.07	92946.5	5053.455	22.540518	0.09085103	Automatic			Automatic	0.03887615	
27	10^5 Rep4 ACTB	SYBR Green	SYBR	Unknown	17.430195	1935687.2	1949050.1	122369.63	17.42082	0.10525693	Automatic			Automatic	0.03887615	
28	10^5 Rep4 PNN	SYBR Green	SYBR	Unknown	22.414751	100062.27	110762.48	14376.047	22.252922	0.21251062	Automatic			Automatic	0.03887615	
29	10^4 Rep4 ACTB	SYBR Green	SYBR	Unknown	17.412617	1956015.5	1865665.0	154677.2	17.496183	0.14317699	Automatic			Automatic	0.03887615	
30	10^4 Rep4 PNN	SYBR Green	SYBR	Unknown	22.483683	96045.85	99607.77	6866.6055	22.425013	0.11389472	Automatic			Automatic	0.03887615	
31	10^3 Rep4 ACTB	SYBR Green	SYBR	Unknown	20.448217	321997.53	357662.84	34310.6	20.276693	0.16294694	Automatic			Automatic	0.03887615	
32	10^3 Rep4 PNN	SYBR Green	SYBR	Unknown	25.68443	14332.88	15299.048	1220.8915	25.578163	0.13218552	Automatic			Automatic	0.03887615	
33	10^6 Rep5 ACTB	SYBR Green	SYBR	Unknown	17.537224	1816392.2	1859814.9	59904.793	17.498049	0.053764753	Automatic			Automatic	0.03887615	
34	10^6 Rep5 PNN	SYBR Green	SYBR	Unknown	22.243944	110753.46	114016.47	10579.712	22.199814	0.15355311	Automatic			Automatic	0.03887615	
35	10^5 Rep5 ACTB	SYBR Green	SYBR	Unknown	17.283747	2111711.2	2033076.0	69139.305	17.348242	0.05675601	Automatic			Automatic	0.03887615	
36	10^5 Rep5 PNN	SYBR Green	SYBR	Unknown	22.405996	100584.27	99035.54	1356.2744	22.43221	0.022962525	Automatic			Automatic	0.03887615	
37	10^4 Rep5 ACTB	SYBR Green	SYBR	Unknown	Undetermined	0.0	75039.625	37397.734	23.01052	0.8761123	Automatic			Automatic	0.03887615	
38	10^4 Rep5 PNN	SYBR Green	SYBR	Unknown	22.274141	108783.59	107392.0	4047.9834	22.29661	0.06399823	Automatic			Automatic	0.03887615	
39	10^3 Rep5 ACTB	SYBR Green	SYBR	Unknown	20.421843	327084.8	312243.97	13568.867	20.501022	0.07265598	Automatic			Automatic	0.03887615	
40	10^3 Rep5 PNN	SYBR Green	SYBR	Unknown	25.732328	13930.606	11005.555	2561.6814	26.157547	0.37433907	Automatic			Automatic	0.03887615	
41	10^6 Rep6 ACTB	SYBR Green	SYBR	Unknown	17.89736	1466408.6	1595095.5	144604.03	17.760376	0.15106434	Automatic			Automatic	0.03887615	
42	10^6 Rep6 PNN	SYBR Green	SYBR	Unknown	22.5922	90046.99	97154.75	6437.9756	22.466873	0.11301773	Automatic			Automatic	0.03887615	
43	10^5 Rep6 ACTB	SYBR Green	SYBR	Unknown	17.167242	2263110.8	2190132.5	119436.46	17.2241	0.09329057	Automatic			Automatic	0.03887615	
44	10^5 Rep6 PNN	SYBR Green	SYBR	Unknown	22.075407	122421.77	132975.33	9356.632	21.939116	0.12052457	Automatic			Automatic	0.03887615	
45	10^4 Rep6 ACTB	SYBR Green	SYBR	Unknown	18.018965	1364167.4	1375062.4	106874.375	18.008951	0.13029951	Automatic			Automatic	0.03887615	
46	10^4 Rep6 PNN	SYBR Green	SYBR	Unknown	23.201183	62702.395	42617.953	19386.873	23.975878	0.8094559	Automatic			Automatic	0.03887615	
47	10^3 Rep6 ACTB	SYBR Green	SYBR	Unknown	21.169477	209743.34	225412.05	32417.69	21.059343	0.23385476	Automatic			Automatic	0.03887615	
48	10^3 Rep6 PNN	SYBR Green	SYBR	Unknown	26.447254	9108.366	9348.52	213.74193	26.40376	0.038672153	Automatic			Automatic	0.03887615	
49	10^6 Rep4 ACTB	SYBR Green	SYBR	Unknown	17.30255	2088246.6	1354874.5	1024812.8	18.750908	2.2896845	Automatic			Automatic	0.03887615	
50	10^6 Rep4 PNN	SYBR Green	SYBR	Unknown	22.621628	88485.72	92946.5	5053.455	22.540518	0.09085103	Automatic			Automatic	0.03887615	
51	10^5 Rep4 ACTB	SYBR Green	SYBR	Unknown	17.521074	1833910.5	1949050.1	122369.63	17.42082	0.10525693	Automatic			Automatic	0.03887615	
52	10^5 Rep4 PNN	SYBR Green	SYBR	Unknown	22.331757	105121.68	110762.48	14376.047	22.252922	0.21251062	Automatic			Automatic	0.03887615	
53	10^4 Rep4 ACTB	SYBR Green	SYBR	Unknown	17.414423	1953916.2	1865665.0	154677.2	17.496183	0.14317699	Automatic			Automatic	0.03887615	
54	10^4 Rep4 PNN	SYBR Green	SYBR	Unknown	22.293745	107523.45	99607.77	6866.6055	22.425013	0.11389472	Automatic			Automatic	0.03887615	
55	10^3 Rep4 ACTB	SYBR Green	SYBR	Unknown	20.123951	390435.6	357662.84	34310.6	20.276693	0.16294694	Automatic			Automatic	0.03887615	
56	10^3 Rep4 PNN	SYBR Green	SYBR	Unknown	25.430143	16671.213	15299.048	1220.8915	25.578163	0.13218552	Automatic			Automatic	0.03887615	
57	10^6 Rep5 ACTB	SYBR Green	SYBR	Unknown	17.52017	1834895.4	1859814.9	59904.793	17.498049	0.053764753	Automatic			Automatic	0.03887615	
58	10^6 Rep5 PNN	SYBR Green	SYBR	Unknown	22.326468	105452.64	114016.47	10579.712	22.199814	0.15355311	Automatic			Automatic	0.03887615	
59	10^5 Rep5 ACTB	SYBR Green	SYBR	Unknown	17.390568	1981816.1	2033076.0	69139.305	17.348242	0.05675601	Automatic			Automatic	0.03887615	
60	10^5 Rep5 PNN	SYBR Green	SYBR	Unknown	22.448767	98059.766	99035.54	1356.2744	22.43221	0.022962525	Automatic			Automatic	0.03887615	
61	10^4 Rep5 ACTB	SYBR Green	SYBR	Unknown	23.630026	48595.43	75039.625	37397.734	23.01052	0.8761123	Automatic			Automatic	0.03887615	
62	10^4 Rep5 PNN	SYBR Green	SYBR	Unknown	22.368813	102831.79	107392.0	4047.9834	22.29661	0.06399823	Automatic			Automatic	0.03887615	
63	10^3 Rep5 ACTB	SYBR Green	SYBR	Unknown	20.516598	309173.97	312243.97	13568.867	20.501022	0.07265598	Automatic			Automatic	0.03887615	
64	10^3 Rep5 PNN	SYBR Green	SYBR	Unknown	26.437395	9161.891	11005.555	2561.6814	26.157547	0.37433907	Automatic			Automatic	0.03887615	
65	10^6 Rep6 ACTB	SYBR Green	SYBR	Unknown	17.598358	1751580.6	1595095.5	144604.03	17.760376	0.15106434	Automatic			Automatic	0.03887615	
66	10^6 Rep6 PNN	SYBR Green	SYBR	Unknown	22.435728	98822.51	97154.75	6437.9756	22.466873	0.11301773	Automatic			Automatic	0.03887615	
67	10^5 Rep6 ACTB	SYBR Green	SYBR	Unknown	17.173292	2254987.8	2190132.5	119436.46	17.2241	0.09329057	Automatic			Automatic	0.03887615	
68	10^5 Rep6 PNN	SYBR Green	SYBR	Unknown	21.895351	136248.8	132975.33	9356.632	21.939116	0.12052457	Automatic			Automatic	0.03887615	
69	10^4 Rep6 ACTB	SYBR Green	SYBR	Unknown	17.873934	1486966.9	1375062.4	106874.375	18.008951	0.13029951	Automatic			Automatic	0.03887615	
70	10^4 Rep6 PNN	SYBR Green	SYBR	Unknown	23.910343	41137.99	42617.953	19386.873	23.975878	0.8094559	Automatic			Automatic	0.03887615	
71	10^3 Rep6 ACTB	SYBR Green	SYBR	Unknown	21.2178	203805.33	225412.05	32417.69	21.059343	0.23385476	Automatic			Automatic	0.03887615	
72	10^3 Rep6 PNN	SYBR Green	SYBR	Unknown	26.390774	9419.299	9348.52	213.74193	26.40376	0.038672153	Automatic			Automatic	0.03887615	
73	10^6 Rep4 GAPDH	SYBR Green	SYBR	Unknown	18.282352	1166499.4	1071747.6	142388.02	18.43538	0.23326863	Automatic			Automatic	0.03887615	
74	10^6 Rep4 PIK3	SYBR Green	SYBR	Unknown	30.930286	634.3432	750.02563	112.54973	30.66131	0.25632703	Automatic			Automatic	0.03887615	
75	10^5 Rep4 GAPDH	SYBR Green	SYBR	Unknown	18.339428	1127593.6	1104936.9	29918.805	18.373995	0.04587095	Automatic			Automatic	0.03887615	
76	10^5 Rep4 PIK3	SYBR Green	SYBR	Unknown	28.390415	2870.0586	2460.5828	361.3652	28.66107	0.2400628	Automatic			Automatic	0.03887615	
77	10^4 Rep4 GAPDH	SYBR Green	SYBR	Unknown	18.373177	1105202.2	963010.7	123152.69	18.613691	0.20831586	Automatic			Automatic	0.03887615	
78	10^4 Rep4 PIK3	SYBR Green	SYBR	Unknown	29.165897	1810.2184	1281.727	463.67618	29.815142	0.5755724	Automatic			Automatic	0.03887615	
79	10^3 Rep4 GAPDH	SYBR Green	SYBR	Unknown	22.369143	102811.695	142086.67	34018.797	21.861015	0.44009906	Automatic			Automatic	0.03887615	
80	10^3 Rep4 PIK3	SYBR Green	SYBR	Unknown	32.691776	222.67209	205.50093	77.13954	32.91934	0.70970285	Automatic			Automatic	0.03887615	
81	10^6 Rep5 GAPDH	SYBR Green	SYBR	Unknown	18.430407	1068243.6	1195062.4	144546.06	18.24971	0.20083302	Automatic			Automatic	0.03887615	
82	10^6 Rep5 PIK3	SYBR Green	SYBR	Unknown	28.634295	2482.8071	2168.5588	273.14294	28.870539	0.20552193	Automatic			Automatic	0.03887615	
83	10^5 Rep5 GAPDH	SYBR Green	SYBR	Unknown	18.240961	1195550.9	1281304.1	85513.83	18.12691	0.112515815	Automatic			Automatic	0.03887615	
84	10^5 Rep5 PIK3	SYBR Green	SYBR	Unknown	28.796062	2255.2205	1627.7477	557.48737	29.407038	0.552754	Automatic			Automatic	0.03887615	
85	10^4 Rep5 GAPDH	SYBR Green	SYBR	Unknown	19.346693	619679.56	691751.94	722798.9	21.332556	4.73044	Automatic			Automatic	0.03887615	
86	10^4 Rep5 PIK3	SYBR Green	SYBR	Unknown	29.014605	1980.5283	2011.18	523.47754	29.02749	0.44425488	Automatic			Automatic	0.03887615	
87	10^3 Rep5 GAPDH	SYBR Green	SYBR	Unknown	21.891808	136536.02	157256.7	18084.76	21.66185	0.20042244	Automatic			Automatic	0.03887615	
88	10^3 Rep5 PIK3	SYBR Green	SYBR	Unknown	32.313152	278.86395	168.38359	99.85143	33.361965	1.0067288	Automatic			Automatic	0.03887615	
89	10^6 Rep6 GAPDH	SYBR Green	SYBR	Unknown	18.771147	872411.75	903612.44	47579.297	18.713549	0.08736767	Automatic			Automatic	0.03887615	
90	10^6 Rep6 PIK3	SYBR Green	SYBR	Unknown	28.71437	2367.4155	2103.9414	374.7793	28.932144	0.3176507	Automatic			Automatic	0.03887615	
91	10^5 Rep6 GAPDH	SYBR Green	SYBR	Unknown	18.241646	1195064.0	1230758.0	35597.645	18.192596	0.048687313	Automatic			Automatic	0.03887615	
92	10^5 Rep6 PIK3	SYBR Green	SYBR	Unknown	28.100094	3410.56	2294.0742	1121.9847	28.921494	0.9133393	Automatic			Automatic	0.03887615	
93	10^4 Rep6 GAPDH	SYBR Green	SYBR	Unknown	19.34717	619504.06	563861.7	48560.832	19.509565	0.14189754	Automatic			Automatic	0.03887615	
94	10^4 Rep6 PIK3	SYBR Green	SYBR	Unknown	29.20416	1769.5168	1389.5846	342.7821	29.643793	0.4039922	Automatic			Automatic	0.03887615	
95	10^3 Rep6 GAPDH	SYBR Green	SYBR	Unknown	22.042294	124854.875	115169.65	8389.224	22.181055	0.12019754	Automatic			Automatic	0.03887615	
96	10^3 Rep6 PIK3	SYBR Green	SYBR	Unknown	Undetermined	0.0	95.047295	82.61502	34.52334	1.704486	Automatic			Automatic	0.03887615	
97	10^6 Rep4 GAPDH	SYBR Green	SYBR	Unknown	18.31993	1140737.4	1071747.6	142388.02	18.43538	0.23326863	Automatic			Automatic	0.03887615	
98	10^6 Rep4 PIK3	SYBR Green	SYBR	Unknown	30.63379	756.57733	750.02563	112.54973	30.66131	0.25632703	Automatic			Automatic	0.03887615	
99	10^5 Rep4 GAPDH	SYBR Green	SYBR	Unknown	18.356524	1116194.8	1104936.9	29918.805	18.373995	0.04587095	Automatic			Automatic	0.03887615	
100	10^5 Rep4 PIK3	SYBR Green	SYBR	Unknown	28.84826	2186.3325	2460.5828	361.3652	28.66107	0.2400628	Automatic			Automatic	0.03887615	
101	10^4 Rep4 GAPDH	SYBR Green	SYBR	Unknown	18.737074	890258.8	963010.7	123152.69	18.613691	0.20831586	Automatic			Automatic	0.03887615	
102	10^4 Rep4 PIK3	SYBR Green	SYBR	Unknown	30.262827	943.1966	1281.727	463.67618	29.815142	0.5755724	Automatic			Automatic	0.03887615	
103	10^3 Rep4 GAPDH	SYBR Green	SYBR	Unknown	21.613413	161103.03	142086.67	34018.797	21.861015	0.44009906	Automatic			Automatic	0.03887615	
104	10^3 Rep4 PIK3	SYBR Green	SYBR	Unknown	33.714912	121.22273	205.50093	77.13954	32.91934	0.70970285	Automatic			Automatic	0.03887615	
105	10^6 Rep5 GAPDH	SYBR Green	SYBR	Unknown	18.033484	1352446.9	1195062.4	144546.06	18.24971	0.20083302	Automatic			Automatic	0.03887615	
106	10^6 Rep5 PIK3	SYBR Green	SYBR	Unknown	29.00816	1988.1299	2168.5588	273.14294	28.870539	0.20552193	Automatic			Automatic	0.03887615	
107	10^5 Rep5 GAPDH	SYBR Green	SYBR	Unknown	18.015995	1366576.5	1281304.1	85513.83	18.12691	0.112515815	Automatic			Automatic	0.03887615	
108	10^5 Rep5 PIK3	SYBR Green	SYBR	Unknown	29.55262	1438.5134	1627.7477	557.48737	29.407038	0.552754	Automatic			Automatic	0.03887615	
109	10^4 Rep5 GAPDH	SYBR Green	SYBR	Unknown	26.732222	7689.31	691751.94	722798.9	21.332556	4.73044	Automatic			Automatic	0.03887615	
110	10^4 Rep5 PIK3	SYBR Green	SYBR	Unknown	29.478048	1503.7017	2011.18	523.47754	29.02749	0.44425488	Automatic			Automatic	0.03887615	
111	10^3 Rep5 GAPDH	SYBR Green	SYBR	Unknown	21.569427	165370.19	157256.7	18084.76	21.66185	0.20042244	Automatic			Automatic	0.03887615	
112	10^3 Rep5 PIK3	SYBR Green	SYBR	Unknown	33.452206	141.70699	168.38359	99.85143	33.361965	1.0067288	Automatic			Automatic	0.03887615	
113	10^6 Rep6 GAPDH	SYBR Green	SYBR	Unknown	18.613022	958374.94	903612.44	47579.297	18.713549	0.08736767	Automatic			Automatic	0.03887615	
114	10^6 Rep6 PIK3	SYBR Green	SYBR	Unknown	29.296635	1674.8904	2103.9414	374.7793	28.932144	0.3176507	Automatic			Automatic	0.03887615	
115	10^5 Rep6 GAPDH	SYBR Green	SYBR	Unknown	18.14428	1266258.5	1230758.0	35597.645	18.192596	0.048687313	Automatic			Automatic	0.03887615	
116	10^5 Rep6 PIK3	SYBR Green	SYBR	Unknown	29.90505	1166.6704	2294.0742	1121.9847	28.921494	0.9133393	Automatic			Automatic	0.03887615	
117	10^4 Rep6 GAPDH	SYBR Green	SYBR	Unknown	19.609623	530032.25	563861.7	48560.832	19.509565	0.14189754	Automatic			Automatic	0.03887615	
118	10^4 Rep6 PIK3	SYBR Green	SYBR	Unknown	29.99871	1103.5029	1389.5846	342.7821	29.643793	0.4039922	Automatic			Automatic	0.03887615	
119	10^3 Rep6 GAPDH	SYBR Green	SYBR	Unknown	22.247965	110489.164	115169.65	8389.224	22.181055	0.12019754	Automatic			Automatic	0.03887615	
120	10^3 Rep6 PIK3	SYBR Green	SYBR	Unknown	33.318085	153.46494	95.047295	82.61502	34.52334	1.704486	Automatic			Automatic	0.03887615	
121	10^6 Rep4 GAPDH	SYBR Green	SYBR	Unknown	18.703861	908006.3	1071747.6	142388.02	18.43538	0.23326863	Automatic			Automatic	0.03887615	
122	10^6 Rep4 PIK3	SYBR Green	SYBR	Unknown	30.419853	859.15643	750.02563	112.54973	30.66131	0.25632703	Automatic			Automatic	0.03887615	
123	10^5 Rep4 GAPDH	SYBR Green	SYBR	Unknown	18.426035	1071022.2	1104936.9	29918.805	18.373995	0.04587095	Automatic			Automatic	0.03887615	
124	10^5 Rep4 PIK3	SYBR Green	SYBR	Unknown	28.744532	2325.3572	2460.5828	361.3652	28.66107	0.2400628	Automatic			Automatic	0.03887615	
125	10^4 Rep4 GAPDH	SYBR Green	SYBR	Unknown	18.730825	893570.8	963010.7	123152.69	18.613691	0.20831586	Automatic			Automatic	0.03887615	
126	10^4 Rep4 PIK3	SYBR Green	SYBR	Unknown	30.016703	1091.766	1281.727	463.67618	29.815142	0.5755724	Automatic			Automatic	0.03887615	
127	10^3 Rep4 GAPDH	SYBR Green	SYBR	Unknown	21.600489	162345.28	142086.67	34018.797	21.861015	0.44009906	Automatic			Automatic	0.03887615	
128	10^3 Rep4 PIK3	SYBR Green	SYBR	Unknown	32.35133	272.60797	205.50093	77.13954	32.91934	0.70970285	Automatic			Automatic	0.03887615	
129	10^6 Rep5 GAPDH	SYBR Green	SYBR	Unknown	18.285244	1164496.8	1195062.4	144546.06	18.24971	0.20083302	Automatic			Automatic	0.03887615	
130	10^6 Rep5 PIK3	SYBR Green	SYBR	Unknown	28.969168	2034.7397	2168.5588	273.14294	28.870539	0.20552193	Automatic			Automatic	0.03887615	
131	10^5 Rep5 GAPDH	SYBR Green	SYBR	Unknown	18.123774	1281785.2	1281304.1	85513.83	18.12691	0.112515815	Automatic			Automatic	0.03887615	
132	10^5 Rep5 PIK3	SYBR Green	SYBR	Unknown	29.872429	1189.5095	1627.7477	557.48737	29.407038	0.552754	Automatic			Automatic	0.03887615	
133	10^4 Rep5 GAPDH	SYBR Green	SYBR	Unknown	17.918747	1447887.0	691751.94	722798.9	21.332556	4.73044	Automatic			Automatic	0.03887615	
134	10^4 Rep5 PIK3	SYBR Green	SYBR	Unknown	28.589819	2549.3098	2011.18	523.47754	29.02749	0.44425488	Automatic			Automatic	0.03887615	
135	10^3 Rep5 GAPDH	SYBR Green	SYBR	Unknown	21.524315	169863.9	157256.7	18084.76	21.66185	0.20042244	Automatic			Automatic	0.03887615	
136	10^3 Rep5 PIK3	SYBR Green	SYBR	Unknown	34.320534	84.57986	168.38359	99.85143	33.361965	1.0067288	Automatic			Automatic	0.03887615	
137	10^6 Rep6 GAPDH	SYBR Green	SYBR	Unknown	18.75648	880050.5	903612.44	47579.297	18.713549	0.08736767	Automatic			Automatic	0.03887615	
138	10^6 Rep6 PIK3	SYBR Green	SYBR	Unknown	28.785429	2269.518	2103.9414	374.7793	28.932144	0.3176507	Automatic			Automatic	0.03887615	
139	10^5 Rep6 GAPDH	SYBR Green	SYBR	Unknown	18.191862	1230951.5	1230758.0	35597.645	18.192596	0.048687313	Automatic			Automatic	0.03887615	
140	10^5 Rep6 PIK3	SYBR Green	SYBR	Unknown	28.759333	2304.9922	2294.0742	1121.9847	28.921494	0.9133393	Automatic			Automatic	0.03887615	
141	10^4 Rep6 GAPDH	SYBR Green	SYBR	Unknown	19.571903	542048.75	563861.7	48560.832	19.509565	0.14189754	Automatic			Automatic	0.03887615	
142	10^4 Rep6 PIK3	SYBR Green	SYBR	Unknown	29.728506	1295.7343	1389.5846	342.7821	29.643793	0.4039922	Automatic			Automatic	0.03887615	
143	10^3 Rep6 GAPDH	SYBR Green	SYBR	Unknown	22.25291	110164.89	115169.65	8389.224	22.181055	0.12019754	Automatic			Automatic	0.03887615	
144	10^3 Rep6 PIK3	SYBR Green	SYBR	Unknown	35.728592	36.629658	95.047295	82.61502	34.52334	1.704486	Automatic			Automatic	0.03887615	
145	10^6 Rep4 GNAS	SYBR Green	SYBR	Unknown	21.565105	165795.42	158693.0	7807.7285	21.640144	0.083337955	Automatic			Automatic	0.03887615	
146	10^6 Rep4 ZCCHC7	SYBR Green	SYBR	Unknown	26.50364	8808.195	9314.007	1022.6742	26.416212	0.17976083	Automatic			Automatic	0.03887615	
147	10^5 Rep4 GNAS	SYBR Green	SYBR	Unknown	21.07269	222162.19	216351.02	8793.721	21.118229	0.06920501	Automatic			Automatic	0.03887615	
148	10^5 Rep4 ZCCHC7	SYBR Green	SYBR	Unknown	27.358572	5299.319	10758.529	4814.649	26.313177	0.9124537	Automatic			Automatic	0.03887615	
149	10^4 Rep4 GNAS	SYBR Green	SYBR	Unknown	25.888258	12697.642					Automatic			Automatic	0.03887615	
150	10^4 Rep4 ZCCHC7	SYBR Green	SYBR	Unknown	26.327774	9778.662	11512.565	1517.4685	26.0634	0.23087944	Automatic			Automatic	0.03887615	
151	10^3 Rep4 GNAS	SYBR Green	SYBR	Unknown	24.783924	24477.268	28596.01	4028.3726	24.53356	0.2399932	Automatic			Automatic	0.03887615	
152	10^3 Rep4 ZCCHC7	SYBR Green	SYBR	Unknown	29.54739	1442.9917	1660.9315	193.4037	29.318644	0.2021229	Automatic			Automatic	0.03887615	
153	10^6 Rep5 GNAS	SYBR Green	SYBR	Unknown	Undetermined	0.0	129380.96	113543.414	22.391472	1.7273088	Automatic			Automatic	0.03887615	
154	10^6 Rep5 ZCCHC7	SYBR Green	SYBR	Unknown	26.609442	8271.385	7943.588	463.57443	26.678913	0.09824869	Automatic			Automatic	0.03887615	
155	10^5 Rep5 GNAS	SYBR Green	SYBR	Unknown	21.16472	210337.17	199376.44	13652.674	21.257456	0.117104046	Automatic			Automatic	0.03887615	
156	10^5 Rep5 ZCCHC7	SYBR Green	SYBR	Unknown	26.528765	8677.642	8666.948	193.10698	26.531118	0.03753098	Automatic			Automatic	0.03887615	
157	10^4 Rep5 GNAS	SYBR Green	SYBR	Unknown	22.384321	101888.42	170189.19	59249.496	21.60386	0.676487	Automatic			Automatic	0.03887615	
158	10^4 Rep5 ZCCHC7	SYBR Green	SYBR	Unknown	29.450418	1528.5979	3046.0227	3472.9868	29.12943	2.1018274	Automatic			Automatic	0.03887615	
159	10^3 Rep5 GNAS	SYBR Green	SYBR	Unknown	25.262838	18414.082	25256.51	8548.771	24.792418	0.54849267	Automatic			Automatic	0.03887615	
160	10^3 Rep5 ZCCHC7	SYBR Green	SYBR	Unknown	29.400715	1574.4254	1911.3341	291.8859	29.08846	0.2705001	Automatic			Automatic	0.03887615	
161	10^6 Rep6 GNAS	SYBR Green	SYBR	Unknown	22.49726	95273.984	102538.086	14919.054	22.384972	0.23648106	Automatic			Automatic	0.03887615	
162	10^6 Rep6 ZCCHC7	SYBR Green	SYBR	Unknown	Undetermined	0.0	6305.3516	573.2616	27.069588	0.1531866	Automatic			Automatic	0.03887615	
163	10^5 Rep6 GNAS	SYBR Green	SYBR	Unknown	25.570011	15341.432	148818.44	116578.984	22.60842	2.5675368	Automatic			Automatic	0.03887615	
164	10^5 Rep6 ZCCHC7	SYBR Green	SYBR	Unknown	26.681036	7926.818	10487.839	2397.404	26.241137	0.40266144	Automatic			Automatic	0.03887615	
165	10^4 Rep6 GNAS	SYBR Green	SYBR	Unknown	22.193449	114127.6	117251.625	5115.7524	22.149061	0.07253736	Automatic			Automatic	0.03887615	
166	10^4 Rep6 ZCCHC7	SYBR Green	SYBR	Unknown	26.609001	8273.551	8149.604	151.98755	26.634596	0.03150347	Automatic			Automatic	0.03887615	
167	10^3 Rep6 GNAS	SYBR Green	SYBR	Unknown	25.543198	15587.867	20070.396	4643.283	25.148287	0.39268416	Automatic			Automatic	0.03887615	
168	10^3 Rep6 ZCCHC7	SYBR Green	SYBR	Unknown	29.357006	1615.8604	1379.8392	209.52464	29.635162	0.24860317	Automatic			Automatic	0.03887615	
169	10^6 Rep4 GNAS	SYBR Green	SYBR	Unknown	21.729837	150332.7	158693.0	7807.7285	21.640144	0.083337955	Automatic			Automatic	0.03887615	
170	10^6 Rep4 ZCCHC7	SYBR Green	SYBR	Unknown	26.535534	8642.802	9314.007	1022.6742	26.416212	0.17976083	Automatic			Automatic	0.03887615	
171	10^5 Rep4 GNAS	SYBR Green	SYBR	Unknown	21.084131	220656.69	216351.02	8793.721	21.118229	0.06920501	Automatic			Automatic	0.03887615	
172	10^5 Rep4 ZCCHC7	SYBR Green	SYBR	Unknown	25.904207	12577.853	10758.529	4814.649	26.313177	0.9124537	Automatic			Automatic	0.03887615	
173	10^4 Rep4 GNAS	SYBR Green	SYBR	Unknown	Undetermined	0.0					Automatic			Automatic	0.03887615	
174	10^4 Rep4 ZCCHC7	SYBR Green	SYBR	Unknown	25.901464	12598.363	11512.565	1517.4685	26.0634	0.23087944	Automatic			Automatic	0.03887615	
175	10^3 Rep4 GNAS	SYBR Green	SYBR	Unknown	24.305494	32527.48	28596.01	4028.3726	24.53356	0.2399932	Automatic			Automatic	0.03887615	
176	10^3 Rep4 ZCCHC7	SYBR Green	SYBR	Unknown	29.24441	1727.6912	1660.9315	193.4037	29.318644	0.2021229	Automatic			Automatic	0.03887615	
177	10^6 Rep5 GNAS	SYBR Green	SYBR	Unknown	23.612864	49093.645	129380.96	113543.414	22.391472	1.7273088	Automatic			Automatic	0.03887615	
178	10^6 Rep5 ZCCHC7	SYBR Green	SYBR	Unknown	Undetermined	0.0	7943.588	463.57443	26.678913	0.09824869	Automatic			Automatic	0.03887615	
179	10^5 Rep5 GNAS	SYBR Green	SYBR	Unknown	21.218597	203708.9	199376.44	13652.674	21.257456	0.117104046	Automatic			Automatic	0.03887615	
180	10^5 Rep5 ZCCHC7	SYBR Green	SYBR	Unknown	26.56977	8468.716	8666.948	193.10698	26.531118	0.03753098	Automatic			Automatic	0.03887615	
181	10^4 Rep5 GNAS	SYBR Green	SYBR	Unknown	21.24187	200910.6	170189.19	59249.496	21.60386	0.676487	Automatic			Automatic	0.03887615	
182	10^4 Rep5 ZCCHC7	SYBR Green	SYBR	Unknown	31.0523	589.9719	3046.0227	3472.9868	29.12943	2.1018274	Automatic			Automatic	0.03887615	
183	10^3 Rep5 GNAS	SYBR Green	SYBR	Unknown	24.189957	34839.492	25256.51	8548.771	24.792418	0.54849267	Automatic			Automatic	0.03887615	
184	10^3 Rep5 ZCCHC7	SYBR Green	SYBR	Unknown	28.938946	2071.617	1911.3341	291.8859	29.08846	0.2705001	Automatic			Automatic	0.03887615	
185	10^6 Rep6 GNAS	SYBR Green	SYBR	Unknown	22.113266	119697.99	102538.086	14919.054	22.384972	0.23648106	Automatic			Automatic	0.03887615	
186	10^6 Rep6 ZCCHC7	SYBR Green	SYBR	Unknown	27.177906	5899.9946	6305.3516	573.2616	27.069588	0.1531866	Automatic			Automatic	0.03887615	
187	10^5 Rep6 GNAS	SYBR Green	SYBR	Unknown	21.24583	200438.2	148818.44	116578.984	22.60842	2.5675368	Automatic			Automatic	0.03887615	
188	10^5 Rep6 ZCCHC7	SYBR Green	SYBR	Unknown	25.890793	12678.528	10487.839	2397.404	26.241137	0.40266144	Automatic			Automatic	0.03887615	
189	10^4 Rep6 GNAS	SYBR Green	SYBR	Unknown	22.065353	123155.445	117251.625	5115.7524	22.149061	0.07253736	Automatic			Automatic	0.03887615	
190	10^4 Rep6 ZCCHC7	SYBR Green	SYBR	Unknown	26.669779	7980.0293	8149.604	151.98755	26.634596	0.03150347	Automatic			Automatic	0.03887615	
191	10^3 Rep6 GNAS	SYBR Green	SYBR	Unknown	25.143797	19764.055	20070.396	4643.283	25.148287	0.39268416	Automatic			Automatic	0.03887615	
192	10^3 Rep6 ZCCHC7	SYBR Green	SYBR	Unknown	29.835682	1215.7736	1379.8392	209.52464	29.635162	0.24860317	Automatic			Automatic	0.03887615	
193	10^6 Rep4 GNAS	SYBR Green	SYBR	Unknown	21.62549	159950.89	158693.0	7807.7285	21.640144	0.083337955	Automatic			Automatic	0.03887615	
194	10^6 Rep4 ZCCHC7	SYBR Green	SYBR	Unknown	26.20946	10491.021	9314.007	1022.6742	26.416212	0.17976083	Automatic			Automatic	0.03887615	
195	10^5 Rep4 GNAS	SYBR Green	SYBR	Unknown	21.197866	206234.17	216351.02	8793.721	21.118229	0.06920501	Automatic			Automatic	0.03887615	
196	10^5 Rep4 ZCCHC7	SYBR Green	SYBR	Unknown	25.676752	14398.416	10758.529	4814.649	26.313177	0.9124537	Automatic			Automatic	0.03887615	
197	10^4 Rep4 GNAS	SYBR Green	SYBR	Unknown	Undetermined	0.0					Automatic			Automatic	0.03887615	
198	10^4 Rep4 ZCCHC7	SYBR Green	SYBR	Unknown	25.96096	12160.673	11512.565	1517.4685	26.0634	0.23087944	Automatic			Automatic	0.03887615	
199	10^3 Rep4 GNAS	SYBR Green	SYBR	Unknown	24.51126	28783.281	28596.01	4028.3726	24.53356	0.2399932	Automatic			Automatic	0.03887615	
200	10^3 Rep4 ZCCHC7	SYBR Green	SYBR	Unknown	29.164139	1812.1115	1660.9315	193.4037	29.318644	0.2021229	Automatic			Automatic	0.03887615	
201	10^6 Rep5 GNAS	SYBR Green	SYBR	Unknown	21.17008	209668.28	129380.96	113543.414	22.391472	1.7273088	Automatic			Automatic	0.03887615	
202	10^6 Rep5 ZCCHC7	SYBR Green	SYBR	Unknown	26.748386	7615.7915	7943.588	463.57443	26.678913	0.09824869	Automatic			Automatic	0.03887615	
203	10^5 Rep5 GNAS	SYBR Green	SYBR	Unknown	21.38905	184083.2	199376.44	13652.674	21.257456	0.117104046	Automatic			Automatic	0.03887615	
204	10^5 Rep5 ZCCHC7	SYBR Green	SYBR	Unknown	26.49482	8854.485	8666.948	193.10698	26.531118	0.03753098	Automatic			Automatic	0.03887615	
205	10^4 Rep5 GNAS	SYBR Green	SYBR	Unknown	21.185394	207768.52	170189.19	59249.496	21.60386	0.676487	Automatic			Automatic	0.03887615	
206	10^4 Rep5 ZCCHC7	SYBR Green	SYBR	Unknown	26.885572	7019.4985	3046.0227	3472.9868	29.12943	2.1018274	Automatic			Automatic	0.03887615	
207	10^3 Rep5 GNAS	SYBR Green	SYBR	Unknown	24.924454	22515.957	25256.51	8548.771	24.792418	0.54849267	Automatic			Automatic	0.03887615	
208	10^3 Rep5 ZCCHC7	SYBR Green	SYBR	Unknown	28.925724	2087.96	1911.3341	291.8859	29.08846	0.2705001	Automatic			Automatic	0.03887615	
209	10^6 Rep6 GNAS	SYBR Green	SYBR	Unknown	22.54439	92642.29	102538.086	14919.054	22.384972	0.23648106	Automatic			Automatic	0.03887615	
210	10^6 Rep6 ZCCHC7	SYBR Green	SYBR	Unknown	26.961267	6710.709	6305.3516	573.2616	27.069588	0.1531866	Automatic			Automatic	0.03887615	
211	10^5 Rep6 GNAS	SYBR Green	SYBR	Unknown	21.009415	230675.69	148818.44	116578.984	22.60842	2.5675368	Automatic			Automatic	0.03887615	
212	10^5 Rep6 ZCCHC7	SYBR Green	SYBR	Unknown	26.15158	10858.169	10487.839	2397.404	26.241137	0.40266144	Automatic			Automatic	0.03887615	
213	10^4 Rep6 GNAS	SYBR Green	SYBR	Unknown	22.188381	114471.836	117251.625	5115.7524	22.149061	0.07253736	Automatic			Automatic	0.03887615	
214	10^4 Rep6 ZCCHC7	SYBR Green	SYBR	Unknown	26.625004	8195.233	8149.604	151.98755	26.634596	0.03150347	Automatic			Automatic	0.03887615	
215	10^3 Rep6 GNAS	SYBR Green	SYBR	Unknown	24.757868	24859.264	20070.396	4643.283	25.148287	0.39268416	Automatic			Automatic	0.03887615	
216	10^3 Rep6 ZCCHC7	SYBR Green	SYBR	Unknown	29.712803	1307.8834	1379.8392	209.52464	29.635162	0.24860317	Automatic			Automatic	0.03887615	
217	10^6 Rep4 ATP5L	SYBR Green	SYBR	Unknown	22.278296	108515.305	99726.62	7611.7285	22.423586	0.12583393	Automatic			Automatic	0.03887615	
218	10^6 Rep4 POLH	SYBR Green	SYBR	Unknown	29.980614	1115.4352	1100.0934	27.810165	30.004278	0.04285419	Automatic			Automatic	0.03887615	
219	10^5 Rep4 ATP5L	SYBR Green	SYBR	Unknown	22.489408	95719.5	98126.04	7051.5747	22.45047	0.119160384	Automatic			Automatic	0.03887615	
220	10^5 Rep4 POLH	SYBR Green	SYBR	Unknown	29.616894	1384.5999	1022.2598	685.33923	30.593271	1.7591901	Automatic			Automatic	0.03887615	
221	10^4 Rep4 ATP5L	SYBR Green	SYBR	Unknown	26.90994	6918.5703	3961.5215	4181.8984	28.53343	2.2959607	Automatic			Automatic	0.03887615	
222	10^4 Rep4 POLH	SYBR Green	SYBR	Unknown	30.808075	682.1318	560.6372	246.68974	31.281359	0.9058972	Automatic			Automatic	0.03887615	
223	10^3 Rep4 ATP5L	SYBR Green	SYBR	Unknown	26.91141	6912.534	5802.5625	968.04645	27.220789	0.270432	Automatic			Automatic	0.03887615	
224	10^3 Rep4 POLH	SYBR Green	SYBR	Unknown	33.68786	123.18757	173.04884	47.80173	33.161694	0.48807707	Automatic			Automatic	0.03887615	
225	10^6 Rep5 ATP5L	SYBR Green	SYBR	Unknown	21.942896	132452.69	120906.06	10928.512	22.10092	0.15127549	Automatic			Automatic	0.03887615	
226	10^6 Rep5 POLH	SYBR Green	SYBR	Unknown	33.648758	126.083755	227.96362	144.07991	32.839706	1.1441716	Automatic			Automatic	0.03887615	
227	10^5 Rep5 ATP5L	SYBR Green	SYBR	Unknown	22.501001	95062.29	84019.49	10138.091	22.716797	0.20033656	Automatic			Automatic	0.03887615	
228	10^5 Rep5 POLH	SYBR Green	SYBR	Unknown	29.60504	1394.3889	1246.1885	128.80894	29.799898	0.16947886	Automatic			Automatic	0.03887615	
229	10^4 Rep5 ATP5L	SYBR Green	SYBR	Unknown	22.798777	79643.305	62158.418	17279.168	23.260635	0.47943714	Automatic			Automatic	0.03887615	
230	10^4 Rep5 POLH	SYBR Green	SYBR	Unknown	30.300024	922.5743	891.7547	214.10394	30.391655	0.42365703	Automatic			Automatic	0.03887615	
231	10^3 Rep5 ATP5L	SYBR Green	SYBR	Unknown	27.55307	4720.8276	5301.1035	533.22784	27.363825	0.17245692	Automatic			Automatic	0.03887615	
232	10^3 Rep5 POLH	SYBR Green	SYBR	Unknown	34.014153	101.47217	69.090065	28.055672	34.744984	0.63345176	Automatic			Automatic	0.03887615	
233	10^6 Rep6 ATP5L	SYBR Green	SYBR	Unknown	22.440422	98547.19	94127.46	3870.9465	22.518564	0.06849551	Automatic			Automatic	0.03887615	
234	10^6 Rep6 POLH	SYBR Green	SYBR	Unknown	30.073662	1055.4259	1148.0531	84.3001	29.935202	0.12534846	Automatic			Automatic	0.03887615	
235	10^5 Rep6 ATP5L	SYBR Green	SYBR	Unknown	22.38606	101783.09	99724.73	6449.336	22.42283	0.11049359	Automatic			Automatic	0.03887615	
236	10^5 Rep6 POLH	SYBR Green	SYBR	Unknown	30.92281	637.16815	693.60016	131.51102	30.79917	0.30666825	Automatic			Automatic	0.03887615	
237	10^4 Rep6 ATP5L	SYBR Green	SYBR	Unknown	23.60058	49453.355	46455.844	2601.0095	23.707512	0.092806384	Automatic			Automatic	0.03887615	
238	10^4 Rep6 POLH	SYBR Green	SYBR	Unknown	30.610256	767.233	485.5046	309.17178	31.710892	1.4128397	Automatic			Automatic	0.03887615	
239	10^3 Rep6 ATP5L	SYBR Green	SYBR	Unknown	28.479605	2721.8865	3735.4724	880.7126	27.981974	0.43189856	Automatic			Automatic	0.03887615	
240	10^3 Rep6 POLH	SYBR Green	SYBR	Unknown	33.26296	158.57611	129.26784	32.296516	33.64444	0.44371572	Automatic			Automatic	0.03887615	
241	10^6 Rep4 ATP5L	SYBR Green	SYBR	Unknown	22.497763	95245.44	99726.62	7611.7285	22.423586	0.12583393	Automatic			Automatic	0.03887615	
242	10^6 Rep4 POLH	SYBR Green	SYBR	Unknown	29.978476	1116.8536	1100.0934	27.810165	30.004278	0.04285419	Automatic			Automatic	0.03887615	
243	10^5 Rep4 ATP5L	SYBR Green	SYBR	Unknown	22.54529	92592.766	98126.04	7051.5747	22.45047	0.119160384	Automatic			Automatic	0.03887615	
244	10^5 Rep4 POLH	SYBR Green	SYBR	Unknown	29.538809	1450.3699	1022.2598	685.33923	30.593271	1.7591901	Automatic			Automatic	0.03887615	
245	10^4 Rep4 ATP5L	SYBR Green	SYBR	Unknown	30.15692	1004.4726	3961.5215	4181.8984	28.53343	2.2959607	Automatic			Automatic	0.03887615	
246	10^4 Rep4 POLH	SYBR Green	SYBR	Unknown	30.710135	723.0158	560.6372	246.68974	31.281359	0.9058972	Automatic			Automatic	0.03887615	
247	10^3 Rep4 ATP5L	SYBR Green	SYBR	Unknown	27.338797	5361.9697	5802.5625	968.04645	27.220789	0.270432	Automatic			Automatic	0.03887615	
248	10^3 Rep4 POLH	SYBR Green	SYBR	Unknown	32.723732	218.48302	173.04884	47.80173	33.161694	0.48807707	Automatic			Automatic	0.03887615	
249	10^6 Rep5 ATP5L	SYBR Green	SYBR	Unknown	22.244396	110723.79	120906.06	10928.512	22.10092	0.15127549	Automatic			Automatic	0.03887615	
250	10^6 Rep5 POLH	SYBR Green	SYBR	Unknown	Undetermined	0.0	227.96362	144.07991	32.839706	1.1441716	Automatic			Automatic	0.03887615	
251	10^5 Rep5 ATP5L	SYBR Green	SYBR	Unknown	22.752522	81863.125	84019.49	10138.091	22.716797	0.20033656	Automatic			Automatic	0.03887615	
252	10^5 Rep5 POLH	SYBR Green	SYBR	Unknown	29.881653	1183.007	1246.1885	128.80894	29.799898	0.16947886	Automatic			Automatic	0.03887615	
253	10^4 Rep5 ATP5L	SYBR Green	SYBR	Unknown	23.755903	45092.59	62158.418	17279.168	23.260635	0.47943714	Automatic			Automatic	0.03887615	
254	10^4 Rep5 POLH	SYBR Green	SYBR	Unknown	30.021313	1088.7787	891.7547	214.10394	30.391655	0.42365703	Automatic			Automatic	0.03887615	
255	10^3 Rep5 ATP5L	SYBR Green	SYBR	Unknown	27.322878	5412.9375	5301.1035	533.22784	27.363825	0.17245692	Automatic			Automatic	0.03887615	
256	10^3 Rep5 POLH	SYBR Green	SYBR	Unknown	35.13644	52.080257	69.090065	28.055672	34.744984	0.63345176	Automatic			Automatic	0.03887615	
257	10^6 Rep6 ATP5L	SYBR Green	SYBR	Unknown	22.568213	91339.88	94127.46	3870.9465	22.518564	0.06849551	Automatic			Automatic	0.03887615	
258	10^6 Rep6 POLH	SYBR Green	SYBR	Unknown	29.829453	1220.2831	1148.0531	84.3001	29.935202	0.12534846	Automatic			Automatic	0.03887615	
259	10^5 Rep6 ATP5L	SYBR Green	SYBR	Unknown	22.547022	92497.45	99724.73	6449.336	22.42283	0.11049359	Automatic			Automatic	0.03887615	
260	10^5 Rep6 POLH	SYBR Green	SYBR	Unknown	31.024717	599.7231	693.60016	131.51102	30.79917	0.30666825	Automatic			Automatic	0.03887615	
261	10^4 Rep6 ATP5L	SYBR Green	SYBR	Unknown	23.767065	44794.492	46455.844	2601.0095	23.707512	0.092806384	Automatic			Automatic	0.03887615	
262	10^4 Rep6 POLH	SYBR Green	SYBR	Unknown	31.218342	534.5326	485.5046	309.17178	31.710892	1.4128397	Automatic			Automatic	0.03887615	
263	10^3 Rep6 ATP5L	SYBR Green	SYBR	Unknown	27.76159	4170.588	3735.4724	880.7126	27.981974	0.43189856	Automatic			Automatic	0.03887615	
264	10^3 Rep6 POLH	SYBR Green	SYBR	Unknown	34.131386	94.642876	129.26784	32.296516	33.64444	0.44371572	Automatic			Automatic	0.03887615	
265	10^6 Rep4 ATP5L	SYBR Green	SYBR	Unknown	22.494698	95419.086	99726.62	7611.7285	22.423586	0.12583393	Automatic			Automatic	0.03887615	
266	10^6 Rep4 POLH	SYBR Green	SYBR	Unknown	30.053747	1067.9915	1100.0934	27.810165	30.004278	0.04285419	Automatic			Automatic	0.03887615	
267	10^5 Rep4 ATP5L	SYBR Green	SYBR	Unknown	22.316711	106065.87	98126.04	7051.5747	22.45047	0.119160384	Automatic			Automatic	0.03887615	
268	10^5 Rep4 POLH	SYBR Green	SYBR	Unknown	32.624107	231.80983	1022.2598	685.33923	30.593271	1.7591901	Automatic			Automatic	0.03887615	
269	10^4 Rep4 ATP5L	SYBR Green	SYBR	Unknown	Undetermined	0.0	3961.5215	4181.8984	28.53343	2.2959607	Automatic			Automatic	0.03887615	
270	10^4 Rep4 POLH	SYBR Green	SYBR	Unknown	32.32587	276.76413	560.6372	246.68974	31.281359	0.9058972	Automatic			Automatic	0.03887615	
271	10^3 Rep4 ATP5L	SYBR Green	SYBR	Unknown	27.412167	5133.183	5802.5625	968.04645	27.220789	0.270432	Automatic			Automatic	0.03887615	
272	10^3 Rep4 POLH	SYBR Green	SYBR	Unknown	33.073498	177.47597	173.04884	47.80173	33.161694	0.48807707	Automatic			Automatic	0.03887615	
273	10^6 Rep5 ATP5L	SYBR Green	SYBR	Unknown	22.115463	119541.695	120906.06	10928.512	22.10092	0.15127549	Automatic			Automatic	0.03887615	
274	10^6 Rep5 POLH	SYBR Green	SYBR	Unknown	32.030655	329.8435	227.96362	144.07991	32.839706	1.1441716	Automatic			Automatic	0.03887615	
275	10^5 Rep5 ATP5L	SYBR Green	SYBR	Unknown	22.896868	75133.07	84019.49	10138.091	22.716797	0.20033656	Automatic			Automatic	0.03887615	
276	10^5 Rep5 POLH	SYBR Green	SYBR	Unknown	29.913002	1161.1696	1246.1885	128.80894	29.799898	0.16947886	Automatic			Automatic	0.03887615	
277	10^4 Rep5 ATP5L	SYBR Green	SYBR	Unknown	23.227226	61739.363	62158.418	17279.168	23.260635	0.47943714	Automatic			Automatic	0.03887615	
278	10^4 Rep5 POLH	SYBR Green	SYBR	Unknown	30.85363	663.91113	891.7547	214.10394	30.391655	0.42365703	Automatic			Automatic	0.03887615	
279	10^3 Rep5 ATP5L	SYBR Green	SYBR	Unknown	27.215527	5769.5444	5301.1035	533.22784	27.363825	0.17245692	Automatic			Automatic	0.03887615	
280	10^3 Rep5 POLH	SYBR Green	SYBR	Unknown	35.08435	53.717777	69.090065	28.055672	34.744984	0.63345176	Automatic			Automatic	0.03887615	
281	10^6 Rep6 ATP5L	SYBR Green	SYBR	Unknown	22.547062	92495.32	94127.46	3870.9465	22.518564	0.06849551	Automatic			Automatic	0.03887615	
282	10^6 Rep6 POLH	SYBR Green	SYBR	Unknown	29.902485	1168.4503	1148.0531	84.3001	29.935202	0.12534846	Automatic			Automatic	0.03887615	
283	10^5 Rep6 ATP5L	SYBR Green	SYBR	Unknown	22.335411	104893.625	99724.73	6449.336	22.42283	0.11049359	Automatic			Automatic	0.03887615	
284	10^5 Rep6 POLH	SYBR Green	SYBR	Unknown	30.449982	843.90924	693.60016	131.51102	30.79917	0.30666825	Automatic			Automatic	0.03887615	
285	10^4 Rep6 ATP5L	SYBR Green	SYBR	Unknown	23.754894	45119.68	46455.844	2601.0095	23.707512	0.092806384	Automatic			Automatic	0.03887615	
286	10^4 Rep6 POLH	SYBR Green	SYBR	Unknown	33.304073	154.74825	485.5046	309.17178	31.710892	1.4128397	Automatic			Automatic	0.03887615	
287	10^3 Rep6 ATP5L	SYBR Green	SYBR	Unknown	27.704725	4313.9424	3735.4724	880.7126	27.981974	0.43189856	Automatic			Automatic	0.03887615	
288	10^3 Rep6 POLH	SYBR Green	SYBR	Unknown	33.538975	134.58455	129.26784	32.296516	33.64444	0.44371572	Automatic			Automatic	0.03887615	
289	10^6 Rep4 DDR1	SYBR Green	SYBR	Unknown	24.436956	30082.83	28315.416	1549.3469	24.540483	0.090859495	Automatic			Automatic	0.03887615	
290	ACTB NTC	SYBR Green	SYBR	NTC	Undetermined	0.0					Automatic			Automatic	0.03887615	
291	10^5 Rep4 DDR1	SYBR Green	SYBR	Unknown	24.095037	36861.35	33960.355	3768.0708	24.24015	0.19241886	Automatic			Automatic	0.03887615	
292	GAPDH NTC	SYBR Green	SYBR	NTC	Undetermined	0.0					Automatic			Automatic	0.03887615	
293	10^4 Rep4 DDR1	SYBR Green	SYBR	Unknown	30.5913	775.9261	18348.596	15350.356	26.607172	3.4526103	Automatic			Automatic	0.03887615	
294	GNAS NTC	SYBR Green	SYBR	NTC	Undetermined	0.0					Automatic			Automatic	0.03887615	
295	10^3 Rep4 DDR1	SYBR Green	SYBR	Unknown	27.796808	4084.1987	4171.194	512.1457	27.76969	0.20457003	Automatic			Automatic	0.03887615	
296	ATP5L NTC	SYBR Green	SYBR	NTC	Undetermined	0.0					Automatic			Automatic	0.03887615	
297	10^6 Rep 5 DDR1	SYBR Green	SYBR	Unknown	26.41777	9269.377	19760.047	9815.227	25.317108	0.98590124	Automatic			Automatic	0.03887615	
298	DDR1 NTC	SYBR Green	SYBR	NTC	Undetermined	0.0					Automatic			Automatic	0.03887615	
299	10^5 Rep5 DDR1	SYBR Green	SYBR	Unknown	24.156626	35536.523	37042.043	2202.999	24.088755	0.09855826	Automatic			Automatic	0.03887615	
300	PNN NTC	SYBR Green	SYBR	NTC	Undetermined	0.0					Automatic			Automatic	0.03887615	
301	10^4 Rep5 DDR1	SYBR Green	SYBR	Unknown	24.361229	31467.68	30684.062	2959.0425	24.409025	0.16571708	Automatic			Automatic	0.03887615	
302	PIK3 NTC	SYBR Green	SYBR	NTC	Undetermined	0.0					Automatic			Automatic	0.03887615	
303	10^3 Rep5 DDR1	SYBR Green	SYBR	Unknown	28.070436	3471.2078	3716.3438	269.6659	27.958548	0.121276565	Automatic			Automatic	0.03887615	
304	ZCCHC7 NTC	SYBR Green	SYBR	NTC	Undetermined	0.0					Automatic			Automatic	0.03887615	
305	10^6 Rep6 DDR1	SYBR Green	SYBR	Unknown	24.713947	25516.705	24929.65	557.61084	24.75339	0.037569564	Automatic			Automatic	0.03887615	
306	POLH NTC	SYBR Green	SYBR	NTC	Undetermined	0.0					Automatic			Automatic	0.03887615	
307	10^5 Rep6 DDR1	SYBR Green	SYBR	Unknown	23.637259	48386.992	39204.824	8001.07	24.013382	0.3285621	Automatic			Automatic	0.03887615	
309	10^4 Rep6 DDR1	SYBR Green	SYBR	Unknown	25.698786	14211.093	14394.892	173.30977	25.677246	0.020283032	Automatic			Automatic	0.03887615	
311	10^3 Rep6 DDR1	SYBR Green	SYBR	Unknown	28.406282	2843.12	2568.6753	250.96844	28.582352	0.16236745	Automatic			Automatic	0.03887615	
313	10^6 Rep4 DDR1	SYBR Green	SYBR	Unknown	24.606977	27191.578	28315.416	1549.3469	24.540483	0.090859495	Automatic			Automatic	0.03887615	
314	ACTB NTC	SYBR Green	SYBR	NTC	Undetermined	0.0					Automatic			Automatic	0.03887615	
315	10^5 Rep4 DDR1	SYBR Green	SYBR	Unknown	24.166996	35318.15	33960.355	3768.0708	24.24015	0.19241886	Automatic			Automatic	0.03887615	
316	GAPDH NTC	SYBR Green	SYBR	NTC	Undetermined	0.0					Automatic			Automatic	0.03887615	
317	10^4 Rep4 DDR1	SYBR Green	SYBR	Unknown	24.739887	25126.346	18348.596	15350.356	26.607172	3.4526103	Automatic			Automatic	0.03887615	
318	GNAS NTC	SYBR Green	SYBR	NTC	Undetermined	0.0					Automatic			Automatic	0.03887615	
319	10^3 Rep4 DDR1	SYBR Green	SYBR	Unknown	27.552914	4721.2656	4171.194	512.1457	27.76969	0.20457003	Automatic			Automatic	0.03887615	
320	ATP5L NTC	SYBR Green	SYBR	NTC	Undetermined	0.0					Automatic			Automatic	0.03887615	
321	10^6 Rep 5 DDR1	SYBR Green	SYBR	Unknown	25.018593	21290.812	19760.047	9815.227	25.317108	0.98590124	Automatic			Automatic	0.03887615	
322	DDR1 NTC	SYBR Green	SYBR	NTC	Undetermined	0.0					Automatic			Automatic	0.03887615	
323	10^5 Rep5 DDR1	SYBR Green	SYBR	Unknown	23.975706	39570.547	37042.043	2202.999	24.088755	0.09855826	Automatic			Automatic	0.03887615	
324	PNN NTC	SYBR Green	SYBR	NTC	Undetermined	0.0					Automatic			Automatic	0.03887615	
325	10^4 Rep5 DDR1	SYBR Green	SYBR	Unknown	24.272459	33172.426	30684.062	2959.0425	24.409025	0.16571708	Automatic			Automatic	0.03887615	
326	PIK3 NTC	SYBR Green	SYBR	NTC	Undetermined	0.0					Automatic			Automatic	0.03887615	
327	10^3 Rep5 DDR1	SYBR Green	SYBR	Unknown	27.97553	3672.626	3716.3438	269.6659	27.958548	0.121276565	Automatic			Automatic	0.03887615	
328	ZCCHC7 NTC	SYBR Green	SYBR	NTC	Undetermined	0.0					Automatic			Automatic	0.03887615	
329	10^6 Rep6 DDR1	SYBR Green	SYBR	Unknown	24.75747	24865.16	24929.65	557.61084	24.75339	0.037569564	Automatic			Automatic	0.03887615	
330	POLH NTC	SYBR Green	SYBR	NTC	Undetermined	0.0					Automatic			Automatic	0.03887615	
331	10^5 Rep6 DDR1	SYBR Green	SYBR	Unknown	24.244469	33728.87	39204.824	8001.07	24.013382	0.3285621	Automatic			Automatic	0.03887615	
333	10^4 Rep6 DDR1	SYBR Green	SYBR	Unknown	25.674438	14418.237	14394.892	173.30977	25.677246	0.020283032	Automatic			Automatic	0.03887615	
335	10^3 Rep6 DDR1	SYBR Green	SYBR	Unknown	28.72618	2350.86	2568.6753	250.96844	28.582352	0.16236745	Automatic			Automatic	0.03887615	
337	10^6 Rep4 DDR1	SYBR Green	SYBR	Unknown	24.577518	27671.842	28315.416	1549.3469	24.540483	0.090859495	Automatic			Automatic	0.03887615	
338	ACTB NTC	SYBR Green	SYBR	NTC	Undetermined	0.0					Automatic			Automatic	0.03887615	
339	10^5 Rep4 DDR1	SYBR Green	SYBR	Unknown	24.458418	29701.56	33960.355	3768.0708	24.24015	0.19241886	Automatic			Automatic	0.03887615	
340	GAPDH NTC	SYBR Green	SYBR	NTC	Undetermined	0.0					Automatic			Automatic	0.03887615	
341	10^4 Rep4 DDR1	SYBR Green	SYBR	Unknown	24.490332	29143.514	18348.596	15350.356	26.607172	3.4526103	Automatic			Automatic	0.03887615	
342	GNAS NTC	SYBR Green	SYBR	NTC	Undetermined	0.0					Automatic			Automatic	0.03887615	
343	10^3 Rep4 DDR1	SYBR Green	SYBR	Unknown	27.959349	3708.118	4171.194	512.1457	27.76969	0.20457003	Automatic			Automatic	0.03887615	
344	ATP5L NTC	SYBR Green	SYBR	NTC	Undetermined	0.0					Automatic			Automatic	0.03887615	
345	10^6 Rep 5 DDR1	SYBR Green	SYBR	Unknown	24.514965	28719.955	19760.047	9815.227	25.317108	0.98590124	Automatic			Automatic	0.03887615	
346	DDR1 NTC	SYBR Green	SYBR	NTC	Undetermined	0.0					Automatic			Automatic	0.03887615	
347	10^5 Rep5 DDR1	SYBR Green	SYBR	Unknown	24.133932	36019.062	37042.043	2202.999	24.088755	0.09855826	Automatic			Automatic	0.03887615	
348	PNN NTC	SYBR Green	SYBR	NTC	Undetermined	0.0					Automatic			Automatic	0.03887615	
349	10^4 Rep5 DDR1	SYBR Green	SYBR	Unknown	24.593388	27412.082	30684.062	2959.0425	24.409025	0.16571708	Automatic			Automatic	0.03887615	
350	PIK3 NTC	SYBR Green	SYBR	NTC	Undetermined	0.0					Automatic			Automatic	0.03887615	
351	10^3 Rep5 DDR1	SYBR Green	SYBR	Unknown	27.829674	4005.1975	3716.3438	269.6659	27.958548	0.121276565	Automatic			Automatic	0.03887615	
352	ZCCHC7 NTC	SYBR Green	SYBR	NTC	Undetermined	0.0					Automatic			Automatic	0.03887615	
353	10^6 Rep6 DDR1	SYBR Green	SYBR	Unknown	24.788754	24407.092	24929.65	557.61084	24.75339	0.037569564	Automatic			Automatic	0.03887615	
354	POLH NTC	SYBR Green	SYBR	NTC	Undetermined	0.0					Automatic			Automatic	0.03887615	
355	10^5 Rep6 DDR1	SYBR Green	SYBR	Unknown	24.15842	35498.617	39204.824	8001.07	24.013382	0.3285621	Automatic			Automatic	0.03887615	
357	10^4 Rep6 DDR1	SYBR Green	SYBR	Unknown	25.658512	14555.346	14394.892	173.30977	25.677246	0.020283032	Automatic			Automatic	0.03887615	
359	10^3 Rep6 DDR1	SYBR Green	SYBR	Unknown	28.614595	2512.0457	2568.6753	250.96844	28.582352	0.16236745	Automatic			Automatic	0.03887615	
364	SC 1:10000	SYBR Green	SYBR	Standard	29.828665	1000.0					Automatic			Automatic	0.03887615	
368	SC 1:10	SYBR Green	SYBR	Standard	18.512766	1000000.0					Automatic			Automatic	0.03887615	
369	SC 1:100	SYBR Green	SYBR	Standard	22.155344	100000.0					Automatic			Automatic	0.03887615	
372	SC 1:100000	SYBR Green	SYBR	Standard	34.04768	100.0					Automatic			Automatic	0.03887615	
377	SC 1:1000	SYBR Green	SYBR	Standard	26.906107	10000.0					Automatic			Automatic	0.03887615	
Slope	-3.8743148	cycles/log decade
Y-Intercept		41.787373
R^2		0.996277
