# Supplementary material for: Inferring steady state single-cell gene expression distributions from analysis of mesoscopic samples
Source: Genome Biol. 2006 Dec 14;7(12):R119. doi: 10.1186/gb-2006-7-12-r119 (PMC1794432; doi:10.1186/gb-2006-7-12-r119)
Supplement: Additional data file 1 — AZIP file containing the qRT-PCR data analyzed in this manuscript, the software (as R code) used to perform the analysis and produce the figures presented, and instructions on how to install R and perform the analysis as well as a "README" that explicitly describes each file in the .zip archive. [file gb-2006-7-12-r119-S1.zip › stochastic/Serial_Dilution_Data/RNA Dilution Plate 3 Results.txt]

SDS 2.2.2	AQ Results	1.0
Filename	RNA Dilution Plate 3
PlateID	
Assay Type	Absolute Quantification
Run DateTime	1/20/06 6:01:29 PM
Operator	
ThermalCycleParams	

Sample Information

Well	Sample Name	Detector Name	Reporter	Task	Ct	Quantity	Qty Mean	Qty StdDev	Ct Mean	Ct StdDev	Baseline Type	Baseline Start	Baseline Stop	Threshold Type	Threshold	
1	10^6 Rep7 ACTB	SYBR Green	SYBR	Unknown	17.344782	2218553.0	2197500.2	359051.28	17.375626	0.27505806	Automatic			Automatic	0.04195964	
2	10^6 Rep7 PNN	SYBR Green	SYBR	Unknown	22.864086	78944.64	76661.016	27962.086	22.993902	0.6511669	Automatic			Automatic	0.04195964	
3	10^5 Rep7 ACTB	SYBR Green	SYBR	Unknown	16.945473	2824121.5	2893960.0	63805.223	16.905325	0.036615614	Automatic			Automatic	0.04195964	
4	10^5 Rep7 PNN	SYBR Green	SYBR	Unknown	21.936462	138296.89	132445.36	9591.838	22.010973	0.12253744	Automatic			Automatic	0.04195964	
5	10^4 Rep7 ACTB	SYBR Green	SYBR	Unknown	16.927341	2855240.5	2840374.8	41780.438	16.936098	0.024422508	Automatic			Automatic	0.04195964	
6	10^4 Rep7 PNN	SYBR Green	SYBR	Unknown	23.67258	48428.766	82739.98	31710.992	22.880777	0.7100262	Automatic			Automatic	0.04195964	
7	10^3 Rep7 ACTB	SYBR Green	SYBR	Unknown	19.73552	523036.03	501455.66	25056.662	19.806627	0.08343938	Automatic			Automatic	0.04195964	
8	10^3 Rep7 PNN	SYBR Green	SYBR	Unknown	26.484936	8849.033	12505.453	4019.6836	25.96965	0.53149635	Automatic			Automatic	0.04195964	
9	10^6 Rep8 ACTB	SYBR Green	SYBR	Unknown	Undetermined	0.0					Automatic			Automatic	0.04195964	
10	10^6 Rep8 PNN	SYBR Green	SYBR	Unknown	23.357656	58582.37	33173.316	22471.1	24.545515	1.094707	Automatic			Automatic	0.04195964	
11	10^5 Rep8 ACTB	SYBR Green	SYBR	Unknown	17.726992	1760940.6	1919782.5	137618.8	17.587019	0.12126423	Automatic			Automatic	0.04195964	
12	10^5 Rep8 PNN	SYBR Green	SYBR	Unknown	23.204992	64245.008	62060.332	4343.9644	23.265015	0.1182946	Automatic			Automatic	0.04195964	
13	10^4 Rep8 ACTB	SYBR Green	SYBR	Unknown	16.6976	3280555.2	3102311.8	228198.39	16.793089	0.12398727	Automatic			Automatic	0.04195964	
14	10^4 Rep8 PNN	SYBR Green	SYBR	Unknown	22.122126	123617.0	113110.9	9904.14	22.273275	0.14401428	Automatic			Automatic	0.04195964	
15	10^3 Rep8 ACTB	SYBR Green	SYBR	Unknown	19.658499	547959.6	560605.8	83577.14	19.632868	0.24456348	Automatic			Automatic	0.04195964	
16	10^3 Rep8 PNN	SYBR Green	SYBR	Unknown	25.555025	15523.358	10976.413	5155.7764	26.28052	0.91601115	Automatic			Automatic	0.04195964	
17	10^6 Rep9 ACTB	SYBR Green	SYBR	Unknown	16.982903	2760950.5	2935365.0	190907.27	16.883865	0.10697843	Automatic			Automatic	0.04195964	
18	10^6 Rep9 PNN	SYBR Green	SYBR	Unknown	22.505209	98067.086	104917.59	6304.0845	22.395508	0.10042844	Automatic			Automatic	0.04195964	
19	10^5 Rep9 ACTB	SYBR Green	SYBR	Unknown	16.481289	3738744.5	3535667.2	177216.14	16.575054	0.08187919	Automatic			Automatic	0.04195964	
20	10^5 Rep9 PNN	SYBR Green	SYBR	Unknown	22.579407	93766.42	103935.914	10058.147	22.414244	0.16094248	Automatic			Automatic	0.04195964	
21	10^4 Rep9 ACTB	SYBR Green	SYBR	Unknown	16.597729	3484672.2	3544791.8	53676.637	16.569553	0.025136847	Automatic			Automatic	0.04195964	
22	10^4 Rep9 PNN	SYBR Green	SYBR	Unknown	21.96506	135927.1	136701.89	9053.82	21.958067	0.109296896	Automatic			Automatic	0.04195964	
23	10^3 Rep9 ACTB	SYBR Green	SYBR	Unknown	20.210285	392565.06	414999.75	25704.873	20.120426	0.10163067	Automatic			Automatic	0.04195964	
24	10^3 Rep9 PNN	SYBR Green	SYBR	Unknown	26.078722	11311.537	11362.273	503.04373	26.072395	0.07306168	Automatic			Automatic	0.04195964	
25	10^6 Rep7 ACTB	SYBR Green	SYBR	Unknown	17.664806	1828385.6	2197500.2	359051.28	17.375626	0.27505806	Automatic			Automatic	0.04195964	
26	10^6 Rep7 PNN	SYBR Green	SYBR	Unknown	22.417418	103411.266	76661.016	27962.086	22.993902	0.6511669	Automatic			Automatic	0.04195964	
27	10^5 Rep7 ACTB	SYBR Green	SYBR	Unknown	16.896732	2908555.8	2893960.0	63805.223	16.905325	0.036615614	Automatic			Automatic	0.04195964	
28	10^5 Rep7 PNN	SYBR Green	SYBR	Unknown	22.1524	121375.695	132445.36	9591.838	22.010973	0.12253744	Automatic			Automatic	0.04195964	
29	10^4 Rep7 ACTB	SYBR Green	SYBR	Unknown	16.917261	2872689.5	2840374.8	41780.438	16.936098	0.024422508	Automatic			Automatic	0.04195964	
30	10^4 Rep7 PNN	SYBR Green	SYBR	Unknown	22.300695	110970.0	82739.98	31710.992	22.880777	0.7100262	Automatic			Automatic	0.04195964	
31	10^3 Rep7 ACTB	SYBR Green	SYBR	Unknown	19.898483	473975.6	501455.66	25056.662	19.806627	0.08343938	Automatic			Automatic	0.04195964	
32	10^3 Rep7 PNN	SYBR Green	SYBR	Unknown	26.000715	11857.619	12505.453	4019.6836	25.96965	0.53149635	Automatic			Automatic	0.04195964	
33	10^6 Rep8 ACTB	SYBR Green	SYBR	Unknown	17.503986	2015026.5					Automatic			Automatic	0.04195964	
34	10^6 Rep8 PNN	SYBR Green	SYBR	Unknown	25.51378	15915.188	33173.316	22471.1	24.545515	1.094707	Automatic			Automatic	0.04195964	
35	10^5 Rep8 ACTB	SYBR Green	SYBR	Unknown	17.520332	1995217.1	1919782.5	137618.8	17.587019	0.12126423	Automatic			Automatic	0.04195964	
36	10^5 Rep8 PNN	SYBR Green	SYBR	Unknown	23.401287	57057.703	62060.332	4343.9644	23.265015	0.1182946	Automatic			Automatic	0.04195964	
37	10^4 Rep8 ACTB	SYBR Green	SYBR	Unknown	16.933214	2845123.2	3102311.8	228198.39	16.793089	0.12398727	Automatic			Automatic	0.04195964	
38	10^4 Rep8 PNN	SYBR Green	SYBR	Unknown	22.408895	103945.26	113110.9	9904.14	22.273275	0.14401428	Automatic			Automatic	0.04195964	
39	10^3 Rep8 ACTB	SYBR Green	SYBR	Unknown	19.863607	484072.38	560605.8	83577.14	19.632868	0.24456348	Automatic			Automatic	0.04195964	
40	10^3 Rep8 PNN	SYBR Green	SYBR	Unknown	25.976698	12031.001	10976.413	5155.7764	26.28052	0.91601115	Automatic			Automatic	0.04195964	
41	10^6 Rep9 ACTB	SYBR Green	SYBR	Unknown	16.898287	2905823.5	2935365.0	190907.27	16.883865	0.10697843	Automatic			Automatic	0.04195964	
42	10^6 Rep9 PNN	SYBR Green	SYBR	Unknown	22.308098	110474.61	104917.59	6304.0845	22.395508	0.10042844	Automatic			Automatic	0.04195964	
43	10^5 Rep9 ACTB	SYBR Green	SYBR	Unknown	16.611431	3455931.8	3535667.2	177216.14	16.575054	0.08187919	Automatic			Automatic	0.04195964	
44	10^5 Rep9 PNN	SYBR Green	SYBR	Unknown	22.405441	104162.445	103935.914	10058.147	22.414244	0.16094248	Automatic			Automatic	0.04195964	
45	10^4 Rep9 ACTB	SYBR Green	SYBR	Unknown	16.549425	3587906.0	3544791.8	53676.637	16.569553	0.025136847	Automatic			Automatic	0.04195964	
46	10^4 Rep9 PNN	SYBR Green	SYBR	Unknown	22.063698	128060.36	136701.89	9053.82	21.958067	0.109296896	Automatic			Automatic	0.04195964	
47	10^3 Rep9 ACTB	SYBR Green	SYBR	Unknown	20.01013	443047.25	414999.75	25704.873	20.120426	0.10163067	Automatic			Automatic	0.04195964	
48	10^3 Rep9 PNN	SYBR Green	SYBR	Unknown	25.996376	11888.763	11362.273	503.04373	26.072395	0.07306168	Automatic			Automatic	0.04195964	
49	10^6 Rep7 ACTB	SYBR Green	SYBR	Unknown	17.11729	2545561.8	2197500.2	359051.28	17.375626	0.27505806	Automatic			Automatic	0.04195964	
50	10^6 Rep7 PNN	SYBR Green	SYBR	Unknown	23.700195	47627.145	76661.016	27962.086	22.993902	0.6511669	Automatic			Automatic	0.04195964	
51	10^5 Rep7 ACTB	SYBR Green	SYBR	Unknown	16.87377	2949202.8	2893960.0	63805.223	16.905325	0.036615614	Automatic			Automatic	0.04195964	
52	10^5 Rep7 PNN	SYBR Green	SYBR	Unknown	21.944057	137663.48	132445.36	9591.838	22.010973	0.12253744	Automatic			Automatic	0.04195964	
53	10^4 Rep7 ACTB	SYBR Green	SYBR	Unknown	16.963692	2793194.5	2840374.8	41780.438	16.936098	0.024422508	Automatic			Automatic	0.04195964	
54	10^4 Rep7 PNN	SYBR Green	SYBR	Unknown	22.669054	88821.15	82739.98	31710.992	22.880777	0.7100262	Automatic			Automatic	0.04195964	
55	10^3 Rep7 ACTB	SYBR Green	SYBR	Unknown	19.785881	507355.34	501455.66	25056.662	19.806627	0.08343938	Automatic			Automatic	0.04195964	
56	10^3 Rep7 PNN	SYBR Green	SYBR	Unknown	25.423306	16809.709	12505.453	4019.6836	25.96965	0.53149635	Automatic			Automatic	0.04195964	
57	10^6 Rep8 ACTB	SYBR Green	SYBR	Unknown	Undetermined	0.0					Automatic			Automatic	0.04195964	
58	10^6 Rep8 PNN	SYBR Green	SYBR	Unknown	24.765108	25022.389	33173.316	22471.1	24.545515	1.094707	Automatic			Automatic	0.04195964	
59	10^5 Rep8 ACTB	SYBR Green	SYBR	Unknown	17.513735	2003189.6	1919782.5	137618.8	17.587019	0.12126423	Automatic			Automatic	0.04195964	
60	10^5 Rep8 PNN	SYBR Green	SYBR	Unknown	23.188763	64878.3	62060.332	4343.9644	23.265015	0.1182946	Automatic			Automatic	0.04195964	
61	10^4 Rep8 ACTB	SYBR Green	SYBR	Unknown	16.748453	3181257.0	3102311.8	228198.39	16.793089	0.12398727	Automatic			Automatic	0.04195964	
62	10^4 Rep8 PNN	SYBR Green	SYBR	Unknown	22.288805	111770.445	113110.9	9904.14	22.273275	0.14401428	Automatic			Automatic	0.04195964	
63	10^3 Rep8 ACTB	SYBR Green	SYBR	Unknown	19.3765	649785.3	560605.8	83577.14	19.632868	0.24456348	Automatic			Automatic	0.04195964	
64	10^3 Rep8 PNN	SYBR Green	SYBR	Unknown	27.309841	5374.878	10976.413	5155.7764	26.28052	0.91601115	Automatic			Automatic	0.04195964	
65	10^6 Rep9 ACTB	SYBR Green	SYBR	Unknown	16.770409	3139321.0	2935365.0	190907.27	16.883865	0.10697843	Automatic			Automatic	0.04195964	
66	10^6 Rep9 PNN	SYBR Green	SYBR	Unknown	22.373217	106211.07	104917.59	6304.0845	22.395508	0.10042844	Automatic			Automatic	0.04195964	
67	10^5 Rep9 ACTB	SYBR Green	SYBR	Unknown	16.63244	3412326.2	3535667.2	177216.14	16.575054	0.08187919	Automatic			Automatic	0.04195964	
68	10^5 Rep9 PNN	SYBR Green	SYBR	Unknown	22.257883	113878.89	103935.914	10058.147	22.414244	0.16094248	Automatic			Automatic	0.04195964	
69	10^4 Rep9 ACTB	SYBR Green	SYBR	Unknown	16.561508	3561796.8	3544791.8	53676.637	16.569553	0.025136847	Automatic			Automatic	0.04195964	
70	10^4 Rep9 PNN	SYBR Green	SYBR	Unknown	21.84544	146118.2	136701.89	9053.82	21.958067	0.109296896	Automatic			Automatic	0.04195964	
71	10^3 Rep9 ACTB	SYBR Green	SYBR	Unknown	20.140863	409386.94	414999.75	25704.873	20.120426	0.10163067	Automatic			Automatic	0.04195964	
72	10^3 Rep9 PNN	SYBR Green	SYBR	Unknown	26.142088	10886.5205	11362.273	503.04373	26.072395	0.07306168	Automatic			Automatic	0.04195964	
73	10^6 Rep7 GAPDH	SYBR Green	SYBR	Unknown	18.405907	1168256.6	1165963.0	59485.797	18.410599	0.08461889	Automatic			Automatic	0.04195964	
74	10^6 Rep7 PIK3	SYBR Green	SYBR	Unknown	28.940184	2006.4319	1876.9606	336.76263	29.069674	0.31367126	Automatic			Automatic	0.04195964	
75	10^5 Rep7 GAPDH	SYBR Green	SYBR	Unknown	17.651537	1843107.2	1345977.9	728749.6	18.410067	1.1879461	Automatic			Automatic	0.04195964	
76	10^5 Rep7 PIK3	SYBR Green	SYBR	Unknown	28.624067	2428.8518	1967.6758	400.27237	28.99394	0.32131603	Automatic			Automatic	0.04195964	
77	10^4 Rep7 GAPDH	SYBR Green	SYBR	Unknown	18.599895	1039007.6	1268724.9	199201.0	18.284008	0.27383766	Automatic			Automatic	0.04195964	
78	10^4 Rep7 PIK3	SYBR Green	SYBR	Unknown	Undetermined	0.0	910.7865	392.30948	30.327484	0.7360216	Automatic			Automatic	0.04195964	
79	10^3 Rep7 GAPDH	SYBR Green	SYBR	Unknown	23.314083	60145.67	183119.81	106996.35	21.767649	1.341066	Automatic			Automatic	0.04195964	
80	10^3 Rep7 PIK3	SYBR Green	SYBR	Unknown	31.943771	326.60358	243.33513	102.576256	32.552704	0.81909525	Automatic			Automatic	0.04195964	
81	10^6 Rep8 GAPDH	SYBR Green	SYBR	Unknown	18.656673	1003957.2					Automatic			Automatic	0.04195964	
82	10^6 Rep8 PIK3	SYBR Green	SYBR	Unknown	29.269077	1644.7278	1709.9642	316.20886	29.223196	0.30123317	Automatic			Automatic	0.04195964	
83	10^5 Rep8 GAPDH	SYBR Green	SYBR	Unknown	18.519321	1090858.4	1080862.5	90395.92	18.538458	0.13968903	Automatic			Automatic	0.04195964	
84	10^5 Rep8 PIK3	SYBR Green	SYBR	Unknown	31.359692	464.873	287.50824	153.7156	32.297012	0.8132284	Automatic			Automatic	0.04195964	
85	10^4 Rep8 GAPDH	SYBR Green	SYBR	Unknown	18.181704	1337791.9	1419715.0	89970.34	18.085564	0.10422848	Automatic			Automatic	0.04195964	
86	10^4 Rep8 PIK3	SYBR Green	SYBR	Unknown	29.289871	1624.1865	1441.6198	169.89261	29.494719	0.19308916	Automatic			Automatic	0.04195964	
87	10^3 Rep8 GAPDH	SYBR Green	SYBR	Unknown	20.80129	274650.44	262229.62	47688.12	20.897242	0.31477225	Automatic			Automatic	0.04195964	
88	10^3 Rep8 PIK3	SYBR Green	SYBR	Unknown	31.6539	389.14227	232.8809	162.13708	32.894398	1.5295942	Automatic			Automatic	0.04195964	
89	10^6 Rep9 GAPDH	SYBR Green	SYBR	Unknown	18.014738	1479841.2	1769828.6	325280.2	17.736967	0.3000449	Automatic			Automatic	0.04195964	
90	10^6 Rep9 PIK3	SYBR Green	SYBR	Unknown	28.860123	2105.9077	1862.8612	210.92816	29.069834	0.18207921	Automatic			Automatic	0.04195964	
91	10^5 Rep9 GAPDH	SYBR Green	SYBR	Unknown	17.83052	1654130.5	1594617.1	54132.18	17.891777	0.055860687	Automatic			Automatic	0.04195964	
92	10^5 Rep9 PIK3	SYBR Green	SYBR	Unknown	28.816864	2161.6943	1760.6122	596.7039	29.232729	0.64259946	Automatic			Automatic	0.04195964	
93	10^4 Rep9 GAPDH	SYBR Green	SYBR	Unknown	17.628242	1869240.1	2112771.8	219687.06	17.431768	0.17614159	Automatic			Automatic	0.04195964	
94	10^4 Rep9 PIK3	SYBR Green	SYBR	Unknown	29.369907	1547.4884	1544.8237	223.72491	29.38447	0.24183753	Automatic			Automatic	0.04195964	
95	10^3 Rep9 GAPDH	SYBR Green	SYBR	Unknown	21.159166	221229.19	194122.83	24198.383	21.383757	0.20181271	Automatic			Automatic	0.04195964	
96	10^3 Rep9 PIK3	SYBR Green	SYBR	Unknown	32.460747	238.95792	286.61765	67.40103	32.183044	0.3927277	Automatic			Automatic	0.04195964	
97	10^6 Rep7 GAPDH	SYBR Green	SYBR	Unknown	18.497465	1105363.6	1165963.0	59485.797	18.410599	0.08461889	Automatic			Automatic	0.04195964	
98	10^6 Rep7 PIK3	SYBR Green	SYBR	Unknown	28.841478	2129.7732	1876.9606	336.76263	29.069674	0.31367126	Automatic			Automatic	0.04195964	
99	10^5 Rep7 GAPDH	SYBR Green	SYBR	Unknown	19.779125	509431.28	1345977.9	728749.6	18.410067	1.1879461	Automatic			Automatic	0.04195964	
100	10^5 Rep7 PIK3	SYBR Green	SYBR	Unknown	29.204176	1710.5262	1967.6758	400.27237	28.99394	0.32131603	Automatic			Automatic	0.04195964	
101	10^4 Rep7 GAPDH	SYBR Green	SYBR	Unknown	18.138233	1373407.0	1268724.9	199201.0	18.284008	0.27383766	Automatic			Automatic	0.04195964	
102	10^4 Rep7 PIK3	SYBR Green	SYBR	Unknown	30.847929	633.3818	910.7865	392.30948	30.327484	0.7360216	Automatic			Automatic	0.04195964	
103	10^3 Rep7 GAPDH	SYBR Green	SYBR	Unknown	21.064194	234299.56	183119.81	106996.35	21.767649	1.341066	Automatic			Automatic	0.04195964	
104	10^3 Rep7 PIK3	SYBR Green	SYBR	Unknown	32.230415	274.6506	243.33513	102.576256	32.552704	0.81909525	Automatic			Automatic	0.04195964	
105	10^6 Rep8 GAPDH	SYBR Green	SYBR	Unknown	Undetermined	0.0					Automatic			Automatic	0.04195964	
106	10^6 Rep8 PIK3	SYBR Green	SYBR	Unknown	28.901655	2053.7031	1709.9642	316.20886	29.223196	0.30123317	Automatic			Automatic	0.04195964	
107	10^5 Rep8 GAPDH	SYBR Green	SYBR	Unknown	18.68673	985884.2	1080862.5	90395.92	18.538458	0.13968903	Automatic			Automatic	0.04195964	
108	10^5 Rep8 PIK3	SYBR Green	SYBR	Unknown	32.71657	204.72485	287.50824	153.7156	32.297012	0.8132284	Automatic			Automatic	0.04195964	
109	10^4 Rep8 GAPDH	SYBR Green	SYBR	Unknown	17.974792	1516003.9	1419715.0	89970.34	18.085564	0.10422848	Automatic			Automatic	0.04195964	
110	10^4 Rep8 PIK3	SYBR Green	SYBR	Unknown	29.673376	1288.163	1441.6198	169.89261	29.494719	0.19308916	Automatic			Automatic	0.04195964	
111	10^3 Rep8 GAPDH	SYBR Green	SYBR	Unknown	21.248823	209560.11	262229.62	47688.12	20.897242	0.31477225	Automatic			Automatic	0.04195964	
112	10^3 Rep8 PIK3	SYBR Green	SYBR	Unknown	34.60347	65.44611	232.8809	162.13708	32.894398	1.5295942	Automatic			Automatic	0.04195964	
113	10^6 Rep9 GAPDH	SYBR Green	SYBR	Unknown	17.41875	2121553.2	1769828.6	325280.2	17.736967	0.3000449	Automatic			Automatic	0.04195964	
114	10^6 Rep9 PIK3	SYBR Green	SYBR	Unknown	29.187681	1727.6646	1862.8612	210.92816	29.069834	0.18207921	Automatic			Automatic	0.04195964	
115	10^5 Rep9 GAPDH	SYBR Green	SYBR	Unknown	17.904905	1581410.9	1594617.1	54132.18	17.891777	0.055860687	Automatic			Automatic	0.04195964	
116	10^5 Rep9 PIK3	SYBR Green	SYBR	Unknown	29.972853	1074.8851	1760.6122	596.7039	29.232729	0.64259946	Automatic			Automatic	0.04195964	
117	10^4 Rep9 GAPDH	SYBR Green	SYBR	Unknown	17.287987	2296033.0	2112771.8	219687.06	17.431768	0.17614159	Automatic			Automatic	0.04195964	
118	10^4 Rep9 PIK3	SYBR Green	SYBR	Unknown	29.150242	1767.2045	1544.8237	223.72491	29.38447	0.24183753	Automatic			Automatic	0.04195964	
119	10^3 Rep9 GAPDH	SYBR Green	SYBR	Unknown	21.442215	186442.95	194122.83	24198.383	21.383757	0.20181271	Automatic			Automatic	0.04195964	
120	10^3 Rep9 PIK3	SYBR Green	SYBR	Unknown	Undetermined	0.0	286.61765	67.40103	32.183044	0.3927277	Automatic			Automatic	0.04195964	
121	10^6 Rep7 GAPDH	SYBR Green	SYBR	Unknown	18.328423	1224268.9	1165963.0	59485.797	18.410599	0.08461889	Automatic			Automatic	0.04195964	
122	10^6 Rep7 PIK3	SYBR Green	SYBR	Unknown	29.427359	1494.6765	1876.9606	336.76263	29.069674	0.31367126	Automatic			Automatic	0.04195964	
123	10^5 Rep7 GAPDH	SYBR Green	SYBR	Unknown	17.79954	1685395.1	1345977.9	728749.6	18.410067	1.1879461	Automatic			Automatic	0.04195964	
124	10^5 Rep7 PIK3	SYBR Green	SYBR	Unknown	29.153574	1763.6495	1967.6758	400.27237	28.99394	0.32131603	Automatic			Automatic	0.04195964	
125	10^4 Rep7 GAPDH	SYBR Green	SYBR	Unknown	18.113894	1393759.8	1268724.9	199201.0	18.284008	0.27383766	Automatic			Automatic	0.04195964	
126	10^4 Rep7 PIK3	SYBR Green	SYBR	Unknown	29.807037	1188.1912	910.7865	392.30948	30.327484	0.7360216	Automatic			Automatic	0.04195964	
127	10^3 Rep7 GAPDH	SYBR Green	SYBR	Unknown	20.924673	254914.19	183119.81	106996.35	21.767649	1.341066	Automatic			Automatic	0.04195964	
128	10^3 Rep7 PIK3	SYBR Green	SYBR	Unknown	33.48392	128.75117	243.33513	102.576256	32.552704	0.81909525	Automatic			Automatic	0.04195964	
129	10^6 Rep8 GAPDH	SYBR Green	SYBR	Unknown	Undetermined	0.0					Automatic			Automatic	0.04195964	
130	10^6 Rep8 PIK3	SYBR Green	SYBR	Unknown	29.498857	1431.4613	1709.9642	316.20886	29.223196	0.30123317	Automatic			Automatic	0.04195964	
131	10^5 Rep8 GAPDH	SYBR Green	SYBR	Unknown	18.409325	1165845.1	1080862.5	90395.92	18.538458	0.13968903	Automatic			Automatic	0.04195964	
132	10^5 Rep8 PIK3	SYBR Green	SYBR	Unknown	32.814777	192.9269	287.50824	153.7156	32.297012	0.8132284	Automatic			Automatic	0.04195964	
133	10^4 Rep8 GAPDH	SYBR Green	SYBR	Unknown	18.100193	1405349.1	1419715.0	89970.34	18.085564	0.10422848	Automatic			Automatic	0.04195964	
134	10^4 Rep8 PIK3	SYBR Green	SYBR	Unknown	29.520908	1412.5099	1441.6198	169.89261	29.494719	0.19308916	Automatic			Automatic	0.04195964	
135	10^3 Rep8 GAPDH	SYBR Green	SYBR	Unknown	20.641611	302478.34	262229.62	47688.12	20.897242	0.31477225	Automatic			Automatic	0.04195964	
136	10^3 Rep8 PIK3	SYBR Green	SYBR	Unknown	32.42583	244.05429	232.8809	162.13708	32.894398	1.5295942	Automatic			Automatic	0.04195964	
137	10^6 Rep9 GAPDH	SYBR Green	SYBR	Unknown	17.777409	1708091.1	1769828.6	325280.2	17.736967	0.3000449	Automatic			Automatic	0.04195964	
138	10^6 Rep9 PIK3	SYBR Green	SYBR	Unknown	29.161697	1755.0111	1862.8612	210.92816	29.069834	0.18207921	Automatic			Automatic	0.04195964	
139	10^5 Rep9 GAPDH	SYBR Green	SYBR	Unknown	17.939903	1548310.1	1594617.1	54132.18	17.891777	0.055860687	Automatic			Automatic	0.04195964	
140	10^5 Rep9 PIK3	SYBR Green	SYBR	Unknown	28.908474	2045.2568	1760.6122	596.7039	29.232729	0.64259946	Automatic			Automatic	0.04195964	
141	10^4 Rep9 GAPDH	SYBR Green	SYBR	Unknown	17.379076	2173041.8	2112771.8	219687.06	17.431768	0.17614159	Automatic			Automatic	0.04195964	
142	10^4 Rep9 PIK3	SYBR Green	SYBR	Unknown	29.633259	1319.7784	1544.8237	223.72491	29.38447	0.24183753	Automatic			Automatic	0.04195964	
143	10^3 Rep9 GAPDH	SYBR Green	SYBR	Unknown	21.549885	174696.34	194122.83	24198.383	21.383757	0.20181271	Automatic			Automatic	0.04195964	
144	10^3 Rep9 PIK3	SYBR Green	SYBR	Unknown	31.905346	334.27737	286.61765	67.40103	32.183044	0.3927277	Automatic			Automatic	0.04195964	
145	10^6 Rep7 GNAS	SYBR Green	SYBR	Unknown	21.542503	175477.6	167591.73	12730.13	21.621864	0.12866686	Automatic			Automatic	0.04195964	
146	10^6 Rep7 ZCCHC7	SYBR Green	SYBR	Unknown	27.37542	5166.0073	7058.764	1870.6664	26.899351	0.45275393	Automatic			Automatic	0.04195964	
147	10^5 Rep7 GNAS	SYBR Green	SYBR	Unknown	20.105463	418240.53	366397.16	46608.43	20.333115	0.20632364	Automatic			Automatic	0.04195964	
148	10^5 Rep7 ZCCHC7	SYBR Green	SYBR	Unknown	28.42082	2746.3174	8975.165	5456.607	26.788603	1.4180248	Automatic			Automatic	0.04195964	
149	10^4 Rep7 GNAS	SYBR Green	SYBR	Unknown	20.898022	259053.62	291137.3	29453.584	20.710629	0.17061403	Automatic			Automatic	0.04195964	
150	10^4 Rep7 ZCCHC7	SYBR Green	SYBR	Unknown	25.91467	12490.588	10489.933	1779.5034	26.218767	0.27270493	Automatic			Automatic	0.04195964	
151	10^3 Rep7 GNAS	SYBR Green	SYBR	Unknown	23.383188	57685.28	56833.78	6131.0938	23.414345	0.18124656	Automatic			Automatic	0.04195964	
152	10^3 Rep7 ZCCHC7	SYBR Green	SYBR	Unknown	28.983427	1954.6705	1746.7212	495.78775	29.220617	0.52037513	Automatic			Automatic	0.04195964	
153	10^6 Rep8 GNAS	SYBR Green	SYBR	Unknown	23.262598	62046.66					Automatic			Automatic	0.04195964	
154	10^6 Rep8 ZCCHC7	SYBR Green	SYBR	Unknown	29.096464	1825.5883	3709.418	4454.655	28.936707	2.3660853	Automatic			Automatic	0.04195964	
155	10^5 Rep8 GNAS	SYBR Green	SYBR	Unknown	21.938026	138166.2	114077.27	24756.992	22.281916	0.3687289	Automatic			Automatic	0.04195964	
156	10^5 Rep8 ZCCHC7	SYBR Green	SYBR	Unknown	26.913263	6830.7007	6254.8267	507.53775	27.06253	0.13188206	Automatic			Automatic	0.04195964	
157	10^4 Rep8 GNAS	SYBR Green	SYBR	Unknown	20.5445	320763.22	243364.62	76452.76	21.058214	0.5368808	Automatic			Automatic	0.04195964	
158	10^4 Rep8 ZCCHC7	SYBR Green	SYBR	Unknown	26.278576	10024.504	9935.498	1451.2545	26.305334	0.24527296	Automatic			Automatic	0.04195964	
159	10^3 Rep8 GNAS	SYBR Green	SYBR	Unknown	23.641216	49355.55	56243.22	12028.977	23.448725	0.33673182	Automatic			Automatic	0.04195964	
160	10^3 Rep8 ZCCHC7	SYBR Green	SYBR	Unknown	28.935358	2012.2927	1607.9125	1016.0566	29.671257	1.5084612	Automatic			Automatic	0.04195964	
161	10^6 Rep9 GNAS	SYBR Green	SYBR	Unknown	20.580458	313867.28	290603.03	39722.61	20.718832	0.23665006	Automatic			Automatic	0.04195964	
162	10^6 Rep9 ZCCHC7	SYBR Green	SYBR	Unknown	26.35844	9552.107	10228.628	605.59	26.247192	0.099287644	Automatic			Automatic	0.04195964	
163	10^5 Rep9 GNAS	SYBR Green	SYBR	Unknown	19.997856	446345.9	379757.16	66012.55	20.282036	0.29024488	Automatic			Automatic	0.04195964	
164	10^5 Rep9 ZCCHC7	SYBR Green	SYBR	Unknown	25.44942	16546.463	15793.727	1374.0278	25.530787	0.14793181	Automatic			Automatic	0.04195964	
165	10^4 Rep9 GNAS	SYBR Green	SYBR	Unknown	19.812185	499353.53	397451.38	97419.19	20.223139	0.40724808	Automatic			Automatic	0.04195964	
166	10^4 Rep9 ZCCHC7	SYBR Green	SYBR	Unknown	25.709623	14138.567	14046.09	798.80084	25.72228	0.094667	Automatic			Automatic	0.04195964	
167	10^3 Rep9 GNAS	SYBR Green	SYBR	Unknown	23.418066	56482.02	50893.03	4858.6577	23.595331	0.15420486	Automatic			Automatic	0.04195964	
168	10^3 Rep9 ZCCHC7	SYBR Green	SYBR	Unknown	29.70412	1264.4475	1628.4678	479.87604	29.330658	0.4657541	Automatic			Automatic	0.04195964	
169	10^6 Rep7 GNAS	SYBR Green	SYBR	Unknown	21.55277	174392.02	167591.73	12730.13	21.621864	0.12866686	Automatic			Automatic	0.04195964	
170	10^6 Rep7 ZCCHC7	SYBR Green	SYBR	Unknown	26.47422	8906.528	7058.764	1870.6664	26.899351	0.45275393	Automatic			Automatic	0.04195964	
171	10^5 Rep7 GNAS	SYBR Green	SYBR	Unknown	20.386114	352987.28	366397.16	46608.43	20.333115	0.20632364	Automatic			Automatic	0.04195964	
172	10^5 Rep7 ZCCHC7	SYBR Green	SYBR	Unknown	26.085161	11267.607	8975.165	5456.607	26.788603	1.4180248	Automatic			Automatic	0.04195964	
173	10^4 Rep7 GNAS	SYBR Green	SYBR	Unknown	20.669584	297407.2	291137.3	29453.584	20.710629	0.17061403	Automatic			Automatic	0.04195964	
174	10^4 Rep7 ZCCHC7	SYBR Green	SYBR	Unknown	26.44161	9083.8125	10489.933	1779.5034	26.218767	0.27270493	Automatic			Automatic	0.04195964	
175	10^3 Rep7 GNAS	SYBR Green	SYBR	Unknown	23.60915	50321.45	56833.78	6131.0938	23.414345	0.18124656	Automatic			Automatic	0.04195964	
176	10^3 Rep7 ZCCHC7	SYBR Green	SYBR	Unknown	29.81733	1180.823	1746.7212	495.78775	29.220617	0.52037513	Automatic			Automatic	0.04195964	
177	10^6 Rep8 GNAS	SYBR Green	SYBR	Unknown	Undetermined	0.0					Automatic			Automatic	0.04195964	
178	10^6 Rep8 ZCCHC7	SYBR Green	SYBR	Unknown	31.218863	506.17438	3709.418	4454.655	28.936707	2.3660853	Automatic			Automatic	0.04195964	
179	10^5 Rep8 GNAS	SYBR Green	SYBR	Unknown	22.671268	88702.34	114077.27	24756.992	22.281916	0.3687289	Automatic			Automatic	0.04195964	
180	10^5 Rep8 ZCCHC7	SYBR Green	SYBR	Unknown	27.163284	5872.7017	6254.8267	507.53775	27.06253	0.13188206	Automatic			Automatic	0.04195964	
181	10^4 Rep8 GNAS	SYBR Green	SYBR	Unknown	21.014547	241436.52	243364.62	76452.76	21.058214	0.5368808	Automatic			Automatic	0.04195964	
182	10^4 Rep8 ZCCHC7	SYBR Green	SYBR	Unknown	26.074535	11340.201	9935.498	1451.2545	26.305334	0.24527296	Automatic			Automatic	0.04195964	
183	10^3 Rep8 GNAS	SYBR Green	SYBR	Unknown	23.645054	49241.18	56243.22	12028.977	23.448725	0.33673182	Automatic			Automatic	0.04195964	
184	10^3 Rep8 ZCCHC7	SYBR Green	SYBR	Unknown	31.406427	451.92538	1607.9125	1016.0566	29.671257	1.5084612	Automatic			Automatic	0.04195964	
185	10^6 Rep9 GNAS	SYBR Green	SYBR	Unknown	20.992085	244736.94	290603.03	39722.61	20.718832	0.23665006	Automatic			Automatic	0.04195964	
186	10^6 Rep9 ZCCHC7	SYBR Green	SYBR	Unknown	26.21556	10413.66	10228.628	605.59	26.247192	0.099287644	Automatic			Automatic	0.04195964	
187	10^5 Rep9 GNAS	SYBR Green	SYBR	Unknown	20.577988	314336.3	379757.16	66012.55	20.282036	0.29024488	Automatic			Automatic	0.04195964	
188	10^5 Rep9 ZCCHC7	SYBR Green	SYBR	Unknown	25.70154	14207.816	15793.727	1374.0278	25.530787	0.14793181	Automatic			Automatic	0.04195964	
189	10^4 Rep9 GNAS	SYBR Green	SYBR	Unknown	20.230658	387761.25	397451.38	97419.19	20.223139	0.40724808	Automatic			Automatic	0.04195964	
190	10^4 Rep9 ZCCHC7	SYBR Green	SYBR	Unknown	25.634577	14794.627	14046.09	798.80084	25.72228	0.094667	Automatic			Automatic	0.04195964	
191	10^3 Rep9 GNAS	SYBR Green	SYBR	Unknown	23.698517	47675.49	50893.03	4858.6577	23.595331	0.15420486	Automatic			Automatic	0.04195964	
192	10^3 Rep9 ZCCHC7	SYBR Green	SYBR	Unknown	28.808784	2172.2761	1628.4678	479.87604	29.330658	0.4657541	Automatic			Automatic	0.04195964	
193	10^6 Rep7 GNAS	SYBR Green	SYBR	Unknown	21.770317	152905.62	167591.73	12730.13	21.621864	0.12866686	Automatic			Automatic	0.04195964	
194	10^6 Rep7 ZCCHC7	SYBR Green	SYBR	Unknown	26.848412	7103.7573	7058.764	1870.6664	26.899351	0.45275393	Automatic			Automatic	0.04195964	
195	10^5 Rep7 GNAS	SYBR Green	SYBR	Unknown	20.50777	327963.7	366397.16	46608.43	20.333115	0.20632364	Automatic			Automatic	0.04195964	
196	10^5 Rep7 ZCCHC7	SYBR Green	SYBR	Unknown	25.859827	12911.57	8975.165	5456.607	26.788603	1.4180248	Automatic			Automatic	0.04195964	
197	10^4 Rep7 GNAS	SYBR Green	SYBR	Unknown	20.564281	316951.12	291137.3	29453.584	20.710629	0.17061403	Automatic			Automatic	0.04195964	
198	10^4 Rep7 ZCCHC7	SYBR Green	SYBR	Unknown	26.300022	9895.399	10489.933	1779.5034	26.218767	0.27270493	Automatic			Automatic	0.04195964	
199	10^3 Rep7 GNAS	SYBR Green	SYBR	Unknown	23.250696	62494.62	56833.78	6131.0938	23.414345	0.18124656	Automatic			Automatic	0.04195964	
200	10^3 Rep7 ZCCHC7	SYBR Green	SYBR	Unknown	28.861095	2104.67	1746.7212	495.78775	29.220617	0.52037513	Automatic			Automatic	0.04195964	
201	10^6 Rep8 GNAS	SYBR Green	SYBR	Unknown	Undetermined	0.0					Automatic			Automatic	0.04195964	
202	10^6 Rep8 ZCCHC7	SYBR Green	SYBR	Unknown	26.49479	8796.491	3709.418	4454.655	28.936707	2.3660853	Automatic			Automatic	0.04195964	
203	10^5 Rep8 GNAS	SYBR Green	SYBR	Unknown	22.236456	115363.26	114077.27	24756.992	22.281916	0.3687289	Automatic			Automatic	0.04195964	
204	10^5 Rep8 ZCCHC7	SYBR Green	SYBR	Unknown	27.111046	6061.0776	6254.8267	507.53775	27.06253	0.13188206	Automatic			Automatic	0.04195964	
205	10^4 Rep8 GNAS	SYBR Green	SYBR	Unknown	21.615595	167894.19	243364.62	76452.76	21.058214	0.5368808	Automatic			Automatic	0.04195964	
206	10^4 Rep8 ZCCHC7	SYBR Green	SYBR	Unknown	26.562887	8441.789	9935.498	1451.2545	26.305334	0.24527296	Automatic			Automatic	0.04195964	
207	10^3 Rep8 GNAS	SYBR Green	SYBR	Unknown	23.059908	70132.93	56243.22	12028.977	23.448725	0.33673182	Automatic			Automatic	0.04195964	
208	10^3 Rep8 ZCCHC7	SYBR Green	SYBR	Unknown	28.671984	2359.519	1607.9125	1016.0566	29.671257	1.5084612	Automatic			Automatic	0.04195964	
209	10^6 Rep9 GNAS	SYBR Green	SYBR	Unknown	20.583954	313204.97	290603.03	39722.61	20.718832	0.23665006	Automatic			Automatic	0.04195964	
210	10^6 Rep9 ZCCHC7	SYBR Green	SYBR	Unknown	26.167572	10720.117	10228.628	605.59	26.247192	0.099287644	Automatic			Automatic	0.04195964	
211	10^5 Rep9 GNAS	SYBR Green	SYBR	Unknown	20.270264	378589.34	379757.16	66012.55	20.282036	0.29024488	Automatic			Automatic	0.04195964	
212	10^5 Rep9 ZCCHC7	SYBR Green	SYBR	Unknown	25.441397	16626.902	15793.727	1374.0278	25.530787	0.14793181	Automatic			Automatic	0.04195964	
213	10^4 Rep9 GNAS	SYBR Green	SYBR	Unknown	20.626577	305239.4	397451.38	97419.19	20.223139	0.40724808	Automatic			Automatic	0.04195964	
214	10^4 Rep9 ZCCHC7	SYBR Green	SYBR	Unknown	25.822638	13205.075	14046.09	798.80084	25.72228	0.094667	Automatic			Automatic	0.04195964	
215	10^3 Rep9 GNAS	SYBR Green	SYBR	Unknown	23.669413	48521.59	50893.03	4858.6577	23.595331	0.15420486	Automatic			Automatic	0.04195964	
216	10^3 Rep9 ZCCHC7	SYBR Green	SYBR	Unknown	29.479074	1448.6797	1628.4678	479.87604	29.330658	0.4657541	Automatic			Automatic	0.04195964	
217	10^6 Rep7 ATP5L	SYBR Green	SYBR	Unknown	21.754871	154339.66	145349.42	18791.156	21.863913	0.22288069	Automatic			Automatic	0.04195964	
218	10^6 Rep7 POLH	SYBR Green	SYBR	Unknown	32.036694	308.76636	443.9005	168.0493	31.511545	0.6040937	Automatic			Automatic	0.04195964	
219	10^5 Rep7 ATP5L	SYBR Green	SYBR	Unknown	21.833519	147174.75	144528.25	2425.9866	21.863699	0.027702902	Automatic			Automatic	0.04195964	
220	10^5 Rep7 POLH	SYBR Green	SYBR	Unknown	30.104544	992.64667	983.01636	103.06073	30.12683	0.1754536	Automatic			Automatic	0.04195964	
221	10^4 Rep7 ATP5L	SYBR Green	SYBR	Unknown	22.083876	126508.01	114228.305	10952.676	22.257767	0.155848	Automatic			Automatic	0.04195964	
222	10^4 Rep7 POLH	SYBR Green	SYBR	Unknown	Undetermined	0.0					Automatic			Automatic	0.04195964	
223	10^3 Rep7 ATP5L	SYBR Green	SYBR	Unknown	26.529894	8611.817	7837.5913	676.0076	26.689749	0.1397532	Automatic			Automatic	0.04195964	
224	10^3 Rep7 POLH	SYBR Green	SYBR	Unknown	32.799503	194.71617	118.820984	71.50063	33.839893	1.0830328	Automatic			Automatic	0.04195964	
225	10^6 Rep8 ATP5L	SYBR Green	SYBR	Unknown	21.71484	158119.38	166494.67	33474.355	21.651108	0.3254532	Automatic			Automatic	0.04195964	
226	10^6 Rep8 POLH	SYBR Green	SYBR	Unknown	Undetermined	0.0					Automatic			Automatic	0.04195964	
227	10^5 Rep8 ATP5L	SYBR Green	SYBR	Unknown	22.48923	99018.875	107200.13	7113.602	22.360374	0.11199042	Automatic			Automatic	0.04195964	
228	10^5 Rep8 POLH	SYBR Green	SYBR	Unknown	30.701315	692.06976	704.0405	21.421844	30.673447	0.049916256	Automatic			Automatic	0.04195964	
229	10^4 Rep8 ATP5L	SYBR Green	SYBR	Unknown	22.142036	122138.23	111215.73	9506.077	22.300951	0.13841417	Automatic			Automatic	0.04195964	
230	10^4 Rep8 POLH	SYBR Green	SYBR	Unknown	30.982769	583.8104	5.422862E7	9.3925696E7	24.052443	11.963144	Automatic			Automatic	0.04195964	
231	10^3 Rep8 ATP5L	SYBR Green	SYBR	Unknown	25.915981	12480.704	12161.224	1789.3164	25.971268	0.2501209	Automatic			Automatic	0.04195964	
232	10^3 Rep8 POLH	SYBR Green	SYBR	Unknown	32.679375	209.37956	185.01498	34.45672	32.898533	0.30993646	Automatic			Automatic	0.04195964	
233	10^6 Rep9 ATP5L	SYBR Green	SYBR	Unknown	21.605707	168900.56	163743.02	10359.663	21.65928	0.10668592	Automatic			Automatic	0.04195964	
234	10^6 Rep9 POLH	SYBR Green	SYBR	Unknown	30.543762	761.21173	728.361	33.98729	30.617958	0.07744004	Automatic			Automatic	0.04195964	
235	10^5 Rep9 ATP5L	SYBR Green	SYBR	Unknown	22.461704	100679.96	99018.18	4370.5293	22.490332	0.07386586	Automatic			Automatic	0.04195964	
236	10^5 Rep9 POLH	SYBR Green	SYBR	Unknown	31.904335	334.4817	451.84558	117.61401	31.445368	0.44170728	Automatic			Automatic	0.04195964	
237	10^4 Rep9 ATP5L	SYBR Green	SYBR	Unknown	21.702448	159308.19	148585.89	9332.0205	21.81986	0.10224572	Automatic			Automatic	0.04195964	
238	10^4 Rep9 POLH	SYBR Green	SYBR	Unknown	30.66941	705.5444	798.0577	137.06335	30.481009	0.2732582	Automatic			Automatic	0.04195964	
239	10^3 Rep9 ATP5L	SYBR Green	SYBR	Unknown	26.814236	7252.0176	7082.7817	306.8666	26.854357	0.072623745	Automatic			Automatic	0.04195964	
240	10^3 Rep9 POLH	SYBR Green	SYBR	Unknown	32.98642	173.9158	163.1154	15.907459	33.097958	0.16622935	Automatic			Automatic	0.04195964	
241	10^6 Rep7 ATP5L	SYBR Green	SYBR	Unknown	22.12032	123751.984	145349.42	18791.156	21.863913	0.22288069	Automatic			Automatic	0.04195964	
242	10^6 Rep7 POLH	SYBR Green	SYBR	Unknown	31.646585	390.86642	443.9005	168.0493	31.511545	0.6040937	Automatic			Automatic	0.04195964	
243	10^5 Rep7 ATP5L	SYBR Green	SYBR	Unknown	21.869598	144000.28	144528.25	2425.9866	21.863699	0.027702902	Automatic			Automatic	0.04195964	
244	10^5 Rep7 POLH	SYBR Green	SYBR	Unknown	30.31236	875.4785	983.01636	103.06073	30.12683	0.1754536	Automatic			Automatic	0.04195964	
245	10^4 Rep7 ATP5L	SYBR Green	SYBR	Unknown	22.384836	105467.81	114228.305	10952.676	22.257767	0.155848	Automatic			Automatic	0.04195964	
246	10^4 Rep7 POLH	SYBR Green	SYBR	Unknown	30.543037	761.5453					Automatic			Automatic	0.04195964	
247	10^3 Rep7 ATP5L	SYBR Green	SYBR	Unknown	26.788801	7364.361	7837.5913	676.0076	26.689749	0.1397532	Automatic			Automatic	0.04195964	
248	10^3 Rep7 POLH	SYBR Green	SYBR	Unknown	34.96105	52.72591	118.820984	71.50063	33.839893	1.0830328	Automatic			Automatic	0.04195964	
249	10^6 Rep8 ATP5L	SYBR Green	SYBR	Unknown	21.298502	203361.4	166494.67	33474.355	21.651108	0.3254532	Automatic			Automatic	0.04195964	
250	10^6 Rep8 POLH	SYBR Green	SYBR	Unknown	Undetermined	0.0					Automatic			Automatic	0.04195964	
251	10^5 Rep8 ATP5L	SYBR Green	SYBR	Unknown	22.286503	111926.04	107200.13	7113.602	22.360374	0.11199042	Automatic			Automatic	0.04195964	
252	10^5 Rep8 POLH	SYBR Green	SYBR	Unknown	30.615818	728.7721	704.0405	21.421844	30.673447	0.049916256	Automatic			Automatic	0.04195964	
253	10^4 Rep8 ATP5L	SYBR Green	SYBR	Unknown	22.395168	104811.195	111215.73	9506.077	22.300951	0.13841417	Automatic			Automatic	0.04195964	
254	10^4 Rep8 POLH	SYBR Green	SYBR	Unknown	30.935938	600.5711	5.422862E7	9.3925696E7	24.052443	11.963144	Automatic			Automatic	0.04195964	
255	10^3 Rep8 ATP5L	SYBR Green	SYBR	Unknown	26.244404	10233.688	12161.224	1789.3164	25.971268	0.2501209	Automatic			Automatic	0.04195964	
256	10^3 Rep8 POLH	SYBR Green	SYBR	Unknown	Undetermined	0.0	185.01498	34.45672	32.898533	0.30993646	Automatic			Automatic	0.04195964	
257	10^6 Rep9 ATP5L	SYBR Green	SYBR	Unknown	21.590002	170511.56	163743.02	10359.663	21.65928	0.10668592	Automatic			Automatic	0.04195964	
258	10^6 Rep9 POLH	SYBR Green	SYBR	Unknown	30.611832	730.53015	728.361	33.98729	30.617958	0.07744004	Automatic			Automatic	0.04195964	
259	10^5 Rep9 ATP5L	SYBR Green	SYBR	Unknown	22.574226	94060.5	99018.18	4370.5293	22.490332	0.07386586	Automatic			Automatic	0.04195964	
260	10^5 Rep9 POLH	SYBR Green	SYBR	Unknown	31.408546	451.34692	451.84558	117.61401	31.445368	0.44170728	Automatic			Automatic	0.04195964	
261	10^4 Rep9 ATP5L	SYBR Green	SYBR	Unknown	21.867847	144152.62	148585.89	9332.0205	21.81986	0.10224572	Automatic			Automatic	0.04195964	
262	10^4 Rep9 POLH	SYBR Green	SYBR	Unknown	30.606009	733.10583	798.0577	137.06335	30.481009	0.2732582	Automatic			Automatic	0.04195964	
263	10^3 Rep9 ATP5L	SYBR Green	SYBR	Unknown	26.810646	7267.7686	7082.7817	306.8666	26.854357	0.072623745	Automatic			Automatic	0.04195964	
264	10^3 Rep9 POLH	SYBR Green	SYBR	Unknown	33.01844	170.58224	163.1154	15.907459	33.097958	0.16622935	Automatic			Automatic	0.04195964	
265	10^6 Rep7 ATP5L	SYBR Green	SYBR	Unknown	21.716545	157956.62	145349.42	18791.156	21.863913	0.22288069	Automatic			Automatic	0.04195964	
266	10^6 Rep7 POLH	SYBR Green	SYBR	Unknown	30.851362	632.0687	443.9005	168.0493	31.511545	0.6040937	Automatic			Automatic	0.04195964	
267	10^5 Rep7 ATP5L	SYBR Green	SYBR	Unknown	21.887974	142409.73	144528.25	2425.9866	21.863699	0.027702902	Automatic			Automatic	0.04195964	
268	10^5 Rep7 POLH	SYBR Green	SYBR	Unknown	29.963583	1080.924	983.01636	103.06073	30.12683	0.1754536	Automatic			Automatic	0.04195964	
269	10^4 Rep7 ATP5L	SYBR Green	SYBR	Unknown	22.30459	110709.086	114228.305	10952.676	22.257767	0.155848	Automatic			Automatic	0.04195964	
270	10^4 Rep7 POLH	SYBR Green	SYBR	Unknown	Undetermined	0.0					Automatic			Automatic	0.04195964	
271	10^3 Rep7 ATP5L	SYBR Green	SYBR	Unknown	26.750551	7536.5938	7837.5913	676.0076	26.689749	0.1397532	Automatic			Automatic	0.04195964	
272	10^3 Rep7 POLH	SYBR Green	SYBR	Unknown	33.75914	109.02088	118.820984	71.50063	33.839893	1.0830328	Automatic			Automatic	0.04195964	
273	10^6 Rep8 ATP5L	SYBR Green	SYBR	Unknown	21.93998	138003.22	166494.67	33474.355	21.651108	0.3254532	Automatic			Automatic	0.04195964	
274	10^6 Rep8 POLH	SYBR Green	SYBR	Unknown	30.909365	610.29443					Automatic			Automatic	0.04195964	
275	10^5 Rep8 ATP5L	SYBR Green	SYBR	Unknown	22.305391	110655.49	107200.13	7113.602	22.360374	0.11199042	Automatic			Automatic	0.04195964	
276	10^5 Rep8 POLH	SYBR Green	SYBR	Unknown	30.703205	691.2796	704.0405	21.421844	30.673447	0.049916256	Automatic			Automatic	0.04195964	
277	10^4 Rep8 ATP5L	SYBR Green	SYBR	Unknown	22.365652	106697.766	111215.73	9506.077	22.300951	0.13841417	Automatic			Automatic	0.04195964	
278	10^4 Rep8 POLH	SYBR Green	SYBR	Unknown	10.23862	1.62684672E8	5.422862E7	9.3925696E7	24.052443	11.963144	Automatic			Automatic	0.04195964	
279	10^3 Rep8 ATP5L	SYBR Green	SYBR	Unknown	25.753412	13769.28	12161.224	1789.3164	25.971268	0.2501209	Automatic			Automatic	0.04195964	
280	10^3 Rep8 POLH	SYBR Green	SYBR	Unknown	33.11769	160.6504	185.01498	34.45672	32.898533	0.30993646	Automatic			Automatic	0.04195964	
281	10^6 Rep9 ATP5L	SYBR Green	SYBR	Unknown	21.782139	151816.92	163743.02	10359.663	21.65928	0.10668592	Automatic			Automatic	0.04195964	
282	10^6 Rep9 POLH	SYBR Green	SYBR	Unknown	30.698278	693.34106	728.361	33.98729	30.617958	0.07744004	Automatic			Automatic	0.04195964	
283	10^5 Rep9 ATP5L	SYBR Green	SYBR	Unknown	22.435064	102314.08	99018.18	4370.5293	22.490332	0.07386586	Automatic			Automatic	0.04195964	
284	10^5 Rep9 POLH	SYBR Green	SYBR	Unknown	31.023226	569.7081	451.84558	117.61401	31.445368	0.44170728	Automatic			Automatic	0.04195964	
285	10^4 Rep9 ATP5L	SYBR Green	SYBR	Unknown	21.889286	142296.88	148585.89	9332.0205	21.81986	0.10224572	Automatic			Automatic	0.04195964	
286	10^4 Rep9 POLH	SYBR Green	SYBR	Unknown	30.167608	955.5228	798.0577	137.06335	30.481009	0.2732582	Automatic			Automatic	0.04195964	
287	10^3 Rep9 ATP5L	SYBR Green	SYBR	Unknown	26.93819	6728.5596	7082.7817	306.8666	26.854357	0.072623745	Automatic			Automatic	0.04195964	
288	10^3 Rep9 POLH	SYBR Green	SYBR	Unknown	33.28901	144.84816	163.1154	15.907459	33.097958	0.16622935	Automatic			Automatic	0.04195964	
289	10^6 Rep7 DDR1	SYBR Green	SYBR	Unknown	24.736437	25459.783	24970.812	2223.8752	24.772995	0.1498501	Automatic			Automatic	0.04195964	
290	ACTB NTC	SYBR Green	SYBR	NTC	Undetermined	0.0					Automatic			Automatic	0.04195964	
291	10^5 Rep7 DDR1	SYBR Green	SYBR	Unknown	24.148396	36325.188	33514.438	2619.8213	24.28498	0.12839131	Automatic			Automatic	0.04195964	
292	GAPDH NTC	SYBR Green	SYBR	NTC	Undetermined	0.0					Automatic			Automatic	0.04195964	
293	10^4 Rep7 DDR1	SYBR Green	SYBR	Unknown	24.775328	24868.3	23291.896	1416.625	24.88569	0.09954172	Automatic			Automatic	0.04195964	
294	GNAS NTC	SYBR Green	SYBR	NTC	Undetermined	0.0					Automatic			Automatic	0.04195964	
295	10^3 Rep7 DDR1	SYBR Green	SYBR	Unknown	28.368788	2834.057	3300.0703	868.8763	28.152414	0.41136	Automatic			Automatic	0.04195964	
296	ATP5L NTC	SYBR Green	SYBR	NTC	Undetermined	0.0					Automatic			Automatic	0.04195964	
297	10^6 Rep8 DDR1	SYBR Green	SYBR	Unknown	24.630423	27144.508	26051.416	1845.9227	24.70128	0.11983804	Automatic			Automatic	0.04195964	
298	DDR1 NTC	SYBR Green	SYBR	NTC	Undetermined	0.0					Automatic			Automatic	0.04195964	
299	10^5 Rep8 DDR1	SYBR Green	SYBR	Unknown	26.197367	10528.801	9654.101	912.66174	26.345856	0.1578105	Automatic			Automatic	0.04195964	
300	PNN NTC	SYBR Green	SYBR	NTC	Undetermined	0.0					Automatic			Automatic	0.04195964	
301	10^4 Rep8 DDR1	SYBR Green	SYBR	Unknown	24.718294	25740.494	24101.264	2590.0688	24.833834	0.183989	Automatic			Automatic	0.04195964	
302	PIK3 NTC	SYBR Green	SYBR	NTC	Undetermined	0.0					Automatic			Automatic	0.04195964	
303	10^3 Rep8 DDR1	SYBR Green	SYBR	Unknown	27.854916	3866.283	4076.6785	273.64404	27.769682	0.1094698	Automatic			Automatic	0.04195964	
304	ZCCHC7 NTC	SYBR Green	SYBR	NTC	Undetermined	0.0					Automatic			Automatic	0.04195964	
305	10^6 Rep9 DDR1	SYBR Green	SYBR	Unknown	24.549654	28502.479	29618.264	1792.4055	24.488096	0.09851182	Automatic			Automatic	0.04195964	
306	POLH NTC	SYBR Green	SYBR	NTC	Undetermined	0.0					Automatic			Automatic	0.04195964	
307	10^5 Rep9 DDR1	SYBR Green	SYBR	Unknown	24.468607	29933.445	29011.203	1790.9672	24.52254	0.1040667	Automatic			Automatic	0.04195964	
309	10^4 Rep9 DDR1	SYBR Green	SYBR	Unknown	24.139875	36512.723	35594.34	795.4174	24.182297	0.036741044	Automatic			Automatic	0.04195964	
311	10^3 Rep9 DDR1	SYBR Green	SYBR	Unknown	28.211416	3116.856	3783.8972	577.6755	27.904333	0.26594254	Automatic			Automatic	0.04195964	
313	10^6 Rep7 DDR1	SYBR Green	SYBR	Unknown	24.937742	22543.143	24970.812	2223.8752	24.772995	0.1498501	Automatic			Automatic	0.04195964	
314	ACTB NTC	SYBR Green	SYBR	NTC	Undetermined	0.0					Automatic			Automatic	0.04195964	
315	10^5 Rep7 DDR1	SYBR Green	SYBR	Unknown	24.4032	31140.441	33514.438	2619.8213	24.28498	0.12839131	Automatic			Automatic	0.04195964	
316	GAPDH NTC	SYBR Green	SYBR	NTC	Undetermined	0.0					Automatic			Automatic	0.04195964	
317	10^4 Rep7 DDR1	SYBR Green	SYBR	Unknown	24.968683	22125.494	23291.896	1416.625	24.88569	0.09954172	Automatic			Automatic	0.04195964	
318	GNAS NTC	SYBR Green	SYBR	NTC	Undetermined	0.0					Automatic			Automatic	0.04195964	
319	10^3 Rep7 DDR1	SYBR Green	SYBR	Unknown	28.41043	2763.6165	3300.0703	868.8763	28.152414	0.41136	Automatic			Automatic	0.04195964	
320	ATP5L NTC	SYBR Green	SYBR	NTC	Undetermined	0.0					Automatic			Automatic	0.04195964	
321	10^6 Rep8 DDR1	SYBR Green	SYBR	Unknown	24.839643	23920.164	26051.416	1845.9227	24.70128	0.11983804	Automatic			Automatic	0.04195964	
322	DDR1 NTC	SYBR Green	SYBR	NTC	Undetermined	0.0					Automatic			Automatic	0.04195964	
323	10^5 Rep8 DDR1	SYBR Green	SYBR	Unknown	26.328627	9725.794	9654.101	912.66174	26.345856	0.1578105	Automatic			Automatic	0.04195964	
324	PNN NTC	SYBR Green	SYBR	NTC	Undetermined	0.0					Automatic			Automatic	0.04195964	
325	10^4 Rep8 DDR1	SYBR Green	SYBR	Unknown	25.046005	21115.281	24101.264	2590.0688	24.833834	0.183989	Automatic			Automatic	0.04195964	
326	PIK3 NTC	SYBR Green	SYBR	NTC	Undetermined	0.0					Automatic			Automatic	0.04195964	
327	10^3 Rep8 DDR1	SYBR Green	SYBR	Unknown	27.807903	3977.7153	4076.6785	273.64404	27.769682	0.1094698	Automatic			Automatic	0.04195964	
328	ZCCHC7 NTC	SYBR Green	SYBR	NTC	Undetermined	0.0					Automatic			Automatic	0.04195964	
329	10^6 Rep9 DDR1	SYBR Green	SYBR	Unknown	24.374477	31685.787	29618.264	1792.4055	24.488096	0.09851182	Automatic			Automatic	0.04195964	
330	POLH NTC	SYBR Green	SYBR	NTC	Undetermined	0.0					Automatic			Automatic	0.04195964	
331	10^5 Rep9 DDR1	SYBR Green	SYBR	Unknown	24.456509	30153.1	29011.203	1790.9672	24.52254	0.1040667	Automatic			Automatic	0.04195964	
333	10^4 Rep9 DDR1	SYBR Green	SYBR	Unknown	24.204023	35124.176	35594.34	795.4174	24.182297	0.036741044	Automatic			Automatic	0.04195964	
335	10^3 Rep9 DDR1	SYBR Green	SYBR	Unknown	27.750463	4118.232	3783.8972	577.6755	27.904333	0.26594254	Automatic			Automatic	0.04195964	
337	10^6 Rep7 DDR1	SYBR Green	SYBR	Unknown	24.644808	26909.516	24970.812	2223.8752	24.772995	0.1498501	Automatic			Automatic	0.04195964	
338	ACTB NTC	SYBR Green	SYBR	NTC	Undetermined	0.0					Automatic			Automatic	0.04195964	
339	10^5 Rep7 DDR1	SYBR Green	SYBR	Unknown	24.303347	33077.684	33514.438	2619.8213	24.28498	0.12839131	Automatic			Automatic	0.04195964	
340	GAPDH NTC	SYBR Green	SYBR	NTC	Undetermined	0.0					Automatic			Automatic	0.04195964	
341	10^4 Rep7 DDR1	SYBR Green	SYBR	Unknown	24.913065	22881.887	23291.896	1416.625	24.88569	0.09954172	Automatic			Automatic	0.04195964	
342	GNAS NTC	SYBR Green	SYBR	NTC	Undetermined	0.0					Automatic			Automatic	0.04195964	
343	10^3 Rep7 DDR1	SYBR Green	SYBR	Unknown	27.678026	4302.5376	3300.0703	868.8763	28.152414	0.41136	Automatic			Automatic	0.04195964	
344	ATP5L NTC	SYBR Green	SYBR	NTC	Undetermined	0.0					Automatic			Automatic	0.04195964	
345	10^6 Rep8 DDR1	SYBR Green	SYBR	Unknown	24.633774	27089.576	26051.416	1845.9227	24.70128	0.11983804	Automatic			Automatic	0.04195964	
346	DDR1 NTC	SYBR Green	SYBR	NTC	Undetermined	0.0					Automatic			Automatic	0.04195964	
347	10^5 Rep8 DDR1	SYBR Green	SYBR	Unknown	26.511574	8707.706	9654.101	912.66174	26.345856	0.1578105	Automatic			Automatic	0.04195964	
348	PNN NTC	SYBR Green	SYBR	NTC	Undetermined	0.0					Automatic			Automatic	0.04195964	
349	10^4 Rep8 DDR1	SYBR Green	SYBR	Unknown	24.737202	25448.018	24101.264	2590.0688	24.833834	0.183989	Automatic			Automatic	0.04195964	
350	PIK3 NTC	SYBR Green	SYBR	NTC	Undetermined	0.0					Automatic			Automatic	0.04195964	
351	10^3 Rep8 DDR1	SYBR Green	SYBR	Unknown	27.646225	4386.036	4076.6785	273.64404	27.769682	0.1094698	Automatic			Automatic	0.04195964	
352	ZCCHC7 NTC	SYBR Green	SYBR	NTC	Undetermined	0.0					Automatic			Automatic	0.04195964	
353	10^6 Rep9 DDR1	SYBR Green	SYBR	Unknown	24.54016	28666.525	29618.264	1792.4055	24.488096	0.09851182	Automatic			Automatic	0.04195964	
354	POLH NTC	SYBR Green	SYBR	NTC	Undetermined	0.0					Automatic			Automatic	0.04195964	
355	10^5 Rep9 DDR1	SYBR Green	SYBR	Unknown	24.642502	26947.064	29011.203	1790.9672	24.52254	0.1040667	Automatic			Automatic	0.04195964	
357	10^4 Rep9 DDR1	SYBR Green	SYBR	Unknown	24.20299	35146.125	35594.34	795.4174	24.182297	0.036741044	Automatic			Automatic	0.04195964	
359	10^3 Rep9 DDR1	SYBR Green	SYBR	Unknown	27.751118	4116.6045	3783.8972	577.6755	27.904333	0.26594254	Automatic			Automatic	0.04195964	
361	SC 1:10	SYBR Green	SYBR	Standard	18.816238	1000000.0					Automatic			Automatic	0.04195964	
362	SC 1:100	SYBR Green	SYBR	Standard	22.100662	100000.0					Automatic			Automatic	0.04195964	
363	SC 1:1000	SYBR Green	SYBR	Standard	26.619583	10000.0					Automatic			Automatic	0.04195964	
364	SC 1:10000	SYBR Green	SYBR	Standard	29.92305	1000.0					Automatic			Automatic	0.04195964	
365	SC 1:100000	SYBR Green	SYBR	Standard	33.953587	100.0					Automatic			Automatic	0.04195964	
Slope	-3.8097084	cycles/log decade
Y-Intercept		41.521458
R^2		0.9978903
