# Supplementary material for: Inferring steady state single-cell gene expression distributions from analysis of mesoscopic samples
Source: Genome Biol. 2006 Dec 14;7(12):R119. doi: 10.1186/gb-2006-7-12-r119 (PMC1794432; doi:10.1186/gb-2006-7-12-r119)
Supplement: Additional data file 1 — AZIP file containing the qRT-PCR data analyzed in this manuscript, the software (as R code) used to perform the analysis and produce the figures presented, and instructions on how to install R and perform the analysis as well as a "README" that explicitly describes each file in the .zip archive. [file gb-2006-7-12-r119-S1.zip › stochastic/Serial_Dilution_Data/ZCCHC7_CUL_raw.txt]

Ct1	Quantity1	Ct2	Quantity2	Ct3	Quantity3	MeanCt	MeanQuant	AvgDevCt	SDQuant	Ndrop
10^3 REP1 ZCCHC7	27.58559	4.22866773196717	28.09159	4.10783483609615	NA	NA	27.8386	14874.425	0.253	2907.616	1
10^4 REP1 ZCCHC7	27.51549	4.2454061539022	27.67378	4.20760776502753	27.65645	4.21174525143105	27.6152	16669.3673	0.0665	805.9195	0
10^4 REP2 ZCCHC7	25.56759	4.71056271605511	NA	-Inf	25.53085	4.7193365084318	25.5492	34584.421	0.0184	29955.5705	1
10^4 REP3 ZCCHC7	25.67586	4.68470811546631	25.60802	4.70090913656299	25.51105	4.72406389036271	25.5983	50527.5313	0.0582	2309.7466	0
10^5 REP1 ZCCHC7	26.20256	4.55893181489079	26.31863	4.53121570593415	25.92404	4.62544343994394	26.1484	37470.2477	0.1496	4256.9793	0
10^5 REP2 ZCCHC7	26.63506	4.45565224726494	26.36613	4.51987361198139	26.3032	4.53490067112755	26.4348	31975.15	0.1335	3020.3873	0
10^5 REP3 ZCCHC7	26.68833	4.44293118495967	26.80726	4.41453027529103	26.62436	4.45820856909167	26.7067	27474.6303	0.0671	1391.5742	0
10^6 REP1 ZCCHC7	26.49788	4.48841188928539	26.62575	4.4578766912219	26.54826	4.47638033917277	26.5573	29812.8917	0.0456	1051.862	0
10^6 REP2 ZCCHC7	25.761	4.66437721964606	25.83826	4.6459264656083	25.89805	4.63164994906024	25.8324	44414.504	0.0476	1681.7067	0
10^6 REP3 ZCCHC7	26.58004	4.46879005550348	NA	-Inf	26.45733	4.4980945661161	26.5187	20304.7747	0.0614	17614.4258	1
10^3 REP6 ZCCHC7	25.28968	4.83574959349075	NA	NA	NA	NA	25.2897	68509.31	0	NA	2
10^4 REP4 ZCCHC7	24.29775	5.07829046373575	24.04585	5.13988399578937	23.87231	5.18231585489701	24.072	136640.3533	0.1505	16248.4494	0
10^4 REP5 ZCCHC7	25.63746	4.75071288937189	24.84251	4.94508884972698	24.96016	4.91632129739078	25.1467	75641.4117	0.3272	16963.9082	0
10^4 REP6 ZCCHC7	24.17331	5.10871791312275	23.92532	5.16935444274239	23.83897	5.19046832533419	23.9792	143728.3733	0.1294	13737.3575	0
10^5 REP4 ZCCHC7	26.31298	4.58554123009187	NA	-Inf	26.46318	4.54881334548701	26.3881	24630.5533	0.0751	21387.7488	1
10^5 REP5 ZCCHC7	24.97113	4.91364004685419	25.12745	4.87541770180447	25.32266	4.82768679941582	25.1404	74759.3067	0.1215	7363.6745	0
10^5 REP6 ZCCHC7	25.6436	4.74921320901311	25.42867	4.80176447737045	25.61152	4.75705673659749	25.5613	58880.0943	0.0884	3906.9344	0
10^6 REP4 ZCCHC7	25.9174	4.68226575013379	25.79618	4.71190453383524	25.9324	4.67859600793081	25.882	49111.1447	0.0572	2088.6352	0
10^6 REP5 ZCCHC7	26.2593	4.59866571395233	25.84531	4.69989060081883	25.92555	4.68027115327568	26.0101	45895.8653	0.1662	5488.3717	0
10^6 REP6 ZCCHC7	26.55284	4.5268912301648	26.33605	4.57989885222039	26.34247	4.57833051056101	26.4105	36508.6287	0.0949	2482.8864	0
10^3 REP7 ZCCHC7	26.7988	4.44877291177177	NA	NA	NA	NA	26.7988	28104.309	0	NA	2
10^3 REP8 ZCCHC7	27.11547	4.36575508744082	NA	NA	NA	NA	27.1155	23214.273	0	NA	2
10^4 REP7 ZCCHC7	23.90367	5.20776127161023	23.88996	5.21135712189474	23.84312	5.2236380433715	23.8789	163796.83	0.0239	3153.4069	0
10^4 REP8 ZCCHC7	24.72231	4.99314641310253	24.8883	4.94963121707059	24.37557	5.08404922875168	24.6621	102945.4583	0.191	16617.3729	0
10^4 REP9 ZCCHC7	24.59446	5.02666331277467	24.63547	5.01591252110242	24.24155	5.11918400693268	24.4905	113880.667	0.166	15381.5602	0
10^5 REP7 ZCCHC7	25.64156	4.75215433358427	25.66869	4.74504421804905	25.64504	4.75124452845414	25.6518	56168.4577	0.0113	499.2031	0
10^5 REP8 ZCCHC7	25.7382	4.72682045418171	25.80266	4.70992040642855	25.43302	4.80682564254488	25.658	56227.8017	0.15	6888.9193	0
10^5 REP9 ZCCHC7	25.98189	4.66293478007142	26.49318	4.52889441962827	26.32983	4.57171870520103	26.2683	39039.2867	0.1909	6292.985	0
10^6 REP7 ZCCHC7	26.37957	4.55867862477627	26.35292	4.56566430228832	26.29527	4.58077908066128	26.3426	37023.0533	0.0315	967.1805	0
10^6 REP8 ZCCHC7	26.84753	4.43599748828799	27.24995	4.33049822932519	26.88827	4.42531778554525	26.9952	25106.8363	0.1698	3223.6943	0
10^6 REP9 ZCCHC7	26.28276	4.58405877747719	26.64399	4.48935651538497	26.41792	4.54862548239233	26.4482	34867.446	0.1305	3784.3907	0
