# Supplementary material for: Inferring steady state single-cell gene expression distributions from analysis of mesoscopic samples
Source: Genome Biol. 2006 Dec 14;7(12):R119. doi: 10.1186/gb-2006-7-12-r119 (PMC1794432; doi:10.1186/gb-2006-7-12-r119)
Supplement: Additional data file 1 — AZIP file containing the qRT-PCR data analyzed in this manuscript, the software (as R code) used to perform the analysis and produce the figures presented, and instructions on how to install R and perform the analysis as well as a "README" that explicitly describes each file in the .zip archive. [file gb-2006-7-12-r119-S1.zip › stochastic/Serial_Dilution_Data/ZCCHC7_RNA_raw.txt]

Ct1	Quantity1	Ct2	Quantity2	Ct3	Quantity3	MeanCt	MeanQuant	AvgDevCt	SDQuant	Ndrop
10^3 REP1 ZCCHC7	28.78428	3.35499811917803	28.83487	3.34173371865255	29.23008	3.23811673927271	28.9497	2063.8095	0.1869	290.8452	0
10^3 REP2 ZCCHC7	27.68813	3.64239140620146	27.43659	3.7083399319371	27.37943	3.72332573369181	27.5014	4928.9086	0.1245	475.8761	0
10^3 REP3 ZCCHC7	29.72291	3.10890366842275	29.83548	3.07938860834149	29.61089	3.13827468132039	29.7231	1286.8287	0.0749	87.1835	0
10^4 REP1 ZCCHC7	27.19878	3.77068901021218	26.71839	3.89664172005209	26.64991	3.91459609568985	26.8557	7331.555	0.2287	1252.7731	0
10^4 REP2 ZCCHC7	26.02767	4.07773590021893	25.94976	4.09816407606699	26.1224	4.05289938500974	26.0333	11930.5397	0.0594	620.9315	0
10^4 REP3 ZCCHC7	25.9857	4.08873988762094	25.97887	4.0905299046177	26.20208	4.03200816418513	26.0556	11783.2018	0.0977	882.2784	0
10^5 REP1 ZCCHC7	26.41399	3.97644902537232	25.98137	4.08987569846752	26.16832	4.04086017041109	26.1879	10919.2825	0.1507	1414.7024	0
10^5 REP2 ZCCHC7	26.17813	4.03828956705864	26.24197	4.02155064715562	26.34182	3.99537181823869	26.254	10441.4737	0.0586	517.1341	0
10^5 REP3 ZCCHC7	26.84227	3.86416030003578	28.86351	3.33422542515745	26.57195	3.93503452443982	27.4259	6027.8589	0.9584	3412.7827	0
10^6 REP1 ZCCHC7	26.57285	3.93479801109981	26.2853	4.01018907864182	26.35198	3.9927063113593	26.4034	9558.9263	0.113	849.6676	0
10^6 REP2 ZCCHC7	25.9856	4.08876707654672	26.20664	4.0308132144673	26.06363	4.06830785537649	26.0853	11568.7913	0.0809	775.0695	0
10^6 REP3 ZCCHC7	26.18281	4.0370607397296	28.86285	3.33439805333343	26.09424	4.06028366586998	27.0466	8179.8617	1.2108	5222.1659	0
10^3 REP4 ZCCHC7	29.54739	3.15926383306538	29.24441	3.23746612117503	29.16414	3.25818491648921	29.3186	1660.9315	0.1525	193.4037	0
10^3 REP5 ZCCHC7	29.40072	3.19712208756012	28.93895	3.31630946624617	28.92572	3.31972217443287	29.0885	1911.3341	0.2082	291.8859	0
10^3 REP6 ZCCHC7	29.35701	3.20840383779469	29.83568	3.08485270863322	29.7128	3.11656902763214	29.6352	1379.8391	0.1854	209.5247	0
10^4 REP4 ZCCHC7	26.32777	3.99027943497476	25.90146	4.10031411763710	25.96096	4.08495761047113	26.0634	11512.566	0.1762	1517.4684	0
10^4 REP5 ZCCHC7	29.45042	3.18429325861214	31.0523	2.77083132695475	26.88557	3.84630608556817	29.1294	3046.0228	1.4959	3472.9867	0
10^4 REP6 ZCCHC7	26.609	3.91769194833210	26.66978	3.90200448593782	26.625	3.91356130557897	26.6346	8149.6044	0.0235	151.9876	0
10^5 REP4 ZCCHC7	27.35857	3.72422006327161	25.90421	4.0996065147317	25.67675	4.15831471707457	26.3132	10758.5293	0.6969	4814.6491	0
10^5 REP5 ZCCHC7	26.52876	3.93840172914977	26.56977	3.92781756896282	26.49482	3.947163306558	26.5311	8666.9477	0.0258	193.1067	0
10^5 REP6 ZCCHC7	26.68104	3.89909888689239	25.89079	4.10306883409881	26.15158	4.03575659686988	26.2411	10487.8383	0.2933	2397.4039	0
10^6 REP4 ZCCHC7	26.50364	3.94488692068742	26.53553	3.93665456375879	26.20946	4.02081775636214	26.4162	9314.006	0.1378	1022.6739	0
10^6 REP5 ZCCHC7	26.60944	3.91757823597284	NA	-Inf	26.74839	3.88171504571794	26.6789	5295.7255	0.0695	4597.9324	1
10^6 REP6 ZCCHC7	NA	-Inf	27.17791	3.7708516141521	26.96127	3.82676840668482	27.0696	4203.5679	0.1083	3662.8952	1
10^3 REP7 ZCCHC7	28.98343	3.2910735586156	29.81733	3.07218480372338	28.86109	3.32318401066381	29.2206	1746.7212	0.3978	495.7878	0
10^3 REP8 ZCCHC7	28.93536	3.30369115170664	31.40643	2.6550667318699	28.67198	3.37282347884444	29.6713	1607.9124	1.1568	1016.0566	0
10^3 REP9 ZCCHC7	29.70412	3.10190080209985	28.80878	3.336915023995	29.47907	3.16097237449859	29.3307	1628.4678	0.3479	479.876	0
10^4 REP7 ZCCHC7	25.91467	4.09658288346177	26.44161	3.95826816131875	26.30002	3.99543331041757	26.2188	10489.9332	0.2027	1779.5036	0
10^4 REP8 ZCCHC7	26.27858	4.00106289347256	26.07454	4.05462075230091	26.56289	3.92643449289291	26.3053	9935.498	0.1717	1451.2545	0
10^4 REP9 ZCCHC7	25.70962	4.15040539421830	25.63458	4.1701040202649	25.82264	4.12074087218388	25.7223	14046.0897	0.0669	798.8009	0
10^5 REP7 ZCCHC7	28.42082	3.4387507284953	26.08516	4.05183169093107	25.85983	4.11097905410841	26.7886	8975.1648	1.0881	5456.6069	0
10^5 REP8 ZCCHC7	26.91326	3.83446525632205	27.16328	3.76883794170213	27.11105	3.78254984431954	27.0625	6254.8267	0.0995	507.5377	0
10^5 REP9 ZCCHC7	25.44942	4.21870517250748	25.70154	4.15252732408894	25.4414	4.2208113370342	25.5308	15793.727	0.1138	1374.028	0
10^6 REP7 ZCCHC7	27.37542	3.71315501553213	26.47422	3.94970843756023	26.84841	3.85148811534497	26.8994	7058.7642	0.3174	1870.6662	0
10^6 REP8 ZCCHC7	29.09646	3.26140284373621	31.21886	2.70430015957726	26.49479	3.94430946268958	28.9367	3709.4179	1.6279	4454.6546	0
10^6 REP9 ZCCHC7	26.35844	3.98009917865645	26.21556	4.01760339410649	26.16757	4.03019952529864	26.2472	10228.628	0.0742	605.5902	0
